# Supplementary material for: UCP1-Dependent Thermogenic Adipose Tissue in Human Disease: Adipose-Centered Mechanisms, Biomarker Limitations, and Translational Perspectives
Source: Int J Mol Sci. 2026 Jul 19;27(14):6416. doi: 10.3390/ijms27146416 (PMC13410023; doi:10.3390/ijms27146416)
Supplement: Supplementary file 1 [file ijms-27-06416-s001.zip]

Archive with 4 entries (4 files):
- S1. Pan_cancer_UCP1_expression_summary.xlsx
- S2. UCP1_expression_by_T_stage.xlsx
- S3. UCP1-Immune_Cell_Correlation (STAD,COAD,BRCA,THCA).xlsx
- Supplementary Table Legends.pdf
