# Supplementary material for: UCP1-Dependent Thermogenic Adipose Tissue in Human Disease: Adipose-Centered Mechanisms, Biomarker Limitations, and Translational Perspectives
Source: Int J Mol Sci. 2026 Jul 19;27(14):6416. doi: 10.3390/ijms27146416 (PMC13410023; doi:10.3390/ijms27146416)
Supplement: Supplementary file 1 [file ijms-27-06416-s001.zip › S1. Pan_cancer_UCP1_expression_summary.xlsx]

## Sheet: Sheet1
x	group	n	min	max	median	iqr	q1	q3	mean	sd	se
ACC	Tumor	79	0	0.672199	0.0291348	0.0810662	0	0.0810662	0.0724783	0.129453	0.0145645
BLCA	Normal	19	0	0.362217	0	0.10458	0	0.10458	0.0711722	0.109648	0.0251551
BLCA	Tumor	406	0	5.13836	0.0962618	0.263725	0	0.263725	0.332017	0.763025	0.0378683
BRCA	Normal	111	0	4.03034	0.832931	0.925556	0.509138	1.43469	1.07053	0.843703	0.0800807
BRCA	Tumor	1069	0	8.90251	0.134089	0.33634	0.0425043	0.378845	0.535043	1.19093	0.0364249
CESC	Normal	3	0	0.151209	0	0.0756047	0	0.0756047	0.0504031	0.0873008	0.0504031
CESC	Tumor	304	0	5.18371	0.0522072	0.133134	0	0.133134	0.173371	0.428993	0.0246045
CHOL	Normal	9	0	0	0	0	0	0	0	0	0
CHOL	Tumor	35	0	0.378623	0.0549179	0.0711446	0	0.0711446	0.0552778	0.0776284	0.0131216
COAD	Normal	41	0	0.10742	0	0	0	0	0.00463835	0.0187891	0.00293436
COAD	Tumor	454	0	1.40773	0	0.0645725	0	0.0645725	0.0468135	0.115794	0.00543447
DLBC	Tumor	48	0	0.514804	0	0.0612923	0	0.0612923	0.0544561	0.11348	0.0163794
ESCA	Normal	11	0	0.119157	0	0.0379358	0	0.0379358	0.0243909	0.0399388	0.012042
ESCA	Tumor	162	0	1.70722	0.0642619	0.110882	0.0314658	0.142348	0.130423	0.224701	0.0176542
GBM	Tumor	160	0	1.01564	0.133235	0.13733	0.0650552	0.202386	0.160885	0.159661	0.0126223
HNSC	Normal	44	0	0.60483	0.0550555	0.0777223	0.0353752	0.113097	0.0971194	0.128584	0.0193847
HNSC	Tumor	502	0	6.21319	0.0700451	0.178806	0	0.178806	0.181263	0.443289	0.019785
KICH	Normal	25	0	0.317883	0.0709388	0.104379	0.0411028	0.145482	0.0915897	0.0864897	0.0172979
KICH	Tumor	65	0	2.10544	0.133432	0.181084	0.0411028	0.222186	0.247156	0.400052	0.0496204
KIRC	Normal	72	0	0.352307	0.0427844	0.0760796	0	0.0760796	0.058617	0.0747726	0.00881204
KIRC	Tumor	532	0	2.38579	0	0.0580047	0	0.0580047	0.052472	0.152458	0.00660989
KIRP	Normal	32	0	1.94407	0.0366791	0.0806231	0	0.0806231	0.102251	0.338555	0.0598486
KIRP	Tumor	290	0	0.857424	0	0.0717281	0	0.0717281	0.0518914	0.086025	0.00505156
LAML	Tumor	150	0	0.836086	0.137503	0.180167	0.0822938	0.262461	0.185106	0.170202	0.013897
LGG	Tumor	513	0	0.808261	0.0529723	0.111966	0	0.111966	0.0759725	0.0982629	0.00433841
LIHC	Normal	50	0	0.0382957	0	0	0	0	0.00348331	0.0105895	0.00149758
LIHC	Tumor	371	0	1.65196	0	0.0363964	0	0.0363964	0.0366992	0.133329	0.00692209
LUAD	Normal	59	0	1.07649	0.153157	0.199601	0.0611464	0.260747	0.192669	0.199616	0.0259878
LUAD	Tumor	516	0	0.997907	0.0401209	0.090955	0	0.090955	0.0760043	0.131454	0.00578695
LUSC	Normal	49	0	0.642008	0.106482	0.155131	0.0582472	0.213378	0.150327	0.142544	0.0203634
LUSC	Tumor	501	0	5.47627	0.114367	0.298072	0	0.298072	0.311099	0.586159	0.0261877
MESO	Tumor	87	0	1.29795	0.107822	0.186558	0.0498398	0.236398	0.157713	0.186526	0.0199977
OV	Tumor	378	0	3.0232	0.250598	0.403001	0.0953505	0.498351	0.385425	0.448162	0.023051
PAAD	Normal	4	0.0721744	0.504061	0.136421	0.191821	0.0784345	0.270256	0.212269	0.202093	0.101046
PAAD	Tumor	178	0	1.10876	0.0565142	0.123368	0	0.123368	0.091639	0.133254	0.00998782
PCPG	Normal	3	0.0440443	0.446468	0.0710762	0.201212	0.0575602	0.258772	0.187196	0.224942	0.129871
PCPG	Tumor	179	0	9.3306	0	0.0641918	0	0.0641918	0.113806	0.713587	0.053336
PRAD	Normal	52	0	0.340619	0.0624667	0.133333	0	0.133333	0.0850399	0.0783511	0.0108653
PRAD	Tumor	497	0	0.568227	0.0545012	0.112367	0	0.112367	0.0767707	0.0959752	0.00430508
READ	Normal	10	0	0.0464212	0	0	0	0	0.00464212	0.0146797	0.00464212
READ	Tumor	165	0	0.780814	0	0.0579701	0	0.0579701	0.0457683	0.095243	0.00741466
SARC	Normal	2	0	0.0394192	0.0197096	0.0197096	0.0098548	0.0295644	0.0197096	0.0278736	0.0197096
SARC	Tumor	259	0	2.63269	0	0.109489	0	0.109489	0.107333	0.277062	0.0172158
SKCM	Normal	1	0.0846086	0.0846086	0.0846086	0	0.0846086	0.0846086	0.0846086
SKCM	Tumor	469	0	5.76578	0	0.0795658	0	0.0795658	0.0847014	0.319236	0.0147409
STAD	Normal	32	0	0.177599	0	0.0284983	0	0.0284983	0.0219753	0.0452328	0.0079961
STAD	Tumor	375	0	1.27554	0.0455828	0.119356	0	0.119356	0.0976467	0.153556	0.00792957
TGCT	Tumor	134	0	3.10341	0.235959	0.393302	0.0767642	0.470066	0.328769	0.384575	0.0332222
THCA	Normal	59	0	0.890641	0.206143	0.176089	0.140055	0.316145	0.253931	0.194017	0.0252589
THCA	Tumor	504	0	2.70728	0.1141	0.14997	0.0521028	0.202073	0.149212	0.182536	0.00813081
THYM	Normal	2	0.348006	3.6308	1.9894	1.6414	1.1687	2.8101	1.9894	2.32129	1.6414
THYM	Tumor	120	0	1.25248	0	0.109728	0	0.109728	0.0745079	0.1425	0.0130084
UCEC	Normal	23	0	0.51339	0.123799	0.187886	0.0637752	0.251661	0.159229	0.152381	0.0317736
UCEC	Tumor	545	0	3.96192	0.119024	0.302992	0	0.302992	0.262418	0.471797	0.0202096
UCS	Tumor	57	0	2.55908	0.203013	0.261242	0.120485	0.381726	0.42501	0.593858	0.0786584
UVM	Tumor	80	0	0.373732	0	0.083077	0	0.083077	0.0514306	0.0730579	0.00816812
