# Supplementary material for: UCP1-Dependent Thermogenic Adipose Tissue in Human Disease: Adipose-Centered Mechanisms, Biomarker Limitations, and Translational Perspectives
Source: Int J Mol Sci. 2026 Jul 19;27(14):6416. doi: 10.3390/ijms27146416 (PMC13410023; doi:10.3390/ijms27146416)
Supplement: Supplementary file 1 [file ijms-27-06416-s001.zip › S2. UCP1_expression_by_T_stage.xlsx]

## Sheet: The expression of UCP1 in STAD
		x	n	min	max	median	iqr	q1	q3	mean	sd	se
		Normal	32	0	0.177599	0	0.0284983	0	0.0284983	0.0219753	0.0452328	0.0079961
		T1	19	0	0.311619	0.0698396	0.117626	0	0.117626	0.0803596	0.0948332	0.0217562
		T2	80	0	1.27554	0.0478175	0.139303	0	0.139303	0.134709	0.230199	0.025737
		T3	168	0	0.657091	0.0443941	0.109928	0	0.109928	0.0887293	0.126986	0.00979716
		T4	100	0	0.909658	0.0499094	0.118093	0	0.118093	0.087392	0.122012	0.0122012

## Sheet: The expression of UCP1 in COAD
x	n	min	max	median	iqr	q1	q3	mean	sd	se
Normal	41	0	0.10742	0	0	0	0	0.00463835	0.0187891	0.00293436
T1	11	0	0.15043	0	0	0	0	The expression of UCP1 in STAD	0.0502413	0.0151483
T2	77	0	0.468323	0	0.0747794	0	0.0747794	0.0479835	0.0871536	0.00993207
T3	309	0	0.799916	0	0.063779	0	0.063779	0.0415348	0.0868695	0.00494183
T4	56	0	1.40773	0	0.0625667	0	0.0625667	0.0801004	0.236152	0.0315572

## Sheet: The expression of UCP1 in BRCA
x	n	min	max	median	iqr	q1	q3	mean	sd	se
Normal	111	0	4.03034	0.832931	0.925556	0.509138	1.43469	1.07053	0.843703	0.0800807
T1	278	0	8.90251	0.174087	0.449154	0.0627434	0.511897	0.654304	1.32881	0.0796968
T2	631	0	7.75642	0.119024	0.29452	0.0319594	0.32648	0.445314	0.99255	0.0395128
T3	140	0	6.63139	0.145677	0.363702	0.0476082	0.41131	0.519816	1.06882	0.0903321
T4	35	0	8.4364	0.0903115	0.360267	0.0177416	0.378009	1.1787	2.49143	0.421129

## Sheet: The expression of UCP1 in THCA
x	n	min	max	median	iqr	q1	q3	mean	sd	se
Normal	59	0	0.890641	0.206143	0.176089	0.140055	0.316145	0.253931	0.194017	0.0252589
T1	143	0	2.70728	0.11929	0.150729	0.059909	0.210638	0.165182	0.245136	0.0204993
T2	169	0	2.35081	0.115566	0.131558	0.0551957	0.186754	0.164517	0.241722	0.018594
T3	175	0	0.766807	0.108223	0.156234	0.0474685	0.203702	0.137611	0.130802	0.00988773
T4	23	0	0.320427	0.105008	0.0941559	0.0475383	0.141694	0.110908	0.0853155	0.0177895
