# Supplementary material for: UCP1-Dependent Thermogenic Adipose Tissue in Human Disease: Adipose-Centered Mechanisms, Biomarker Limitations, and Translational Perspectives
Source: Int J Mol Sci. 2026 Jul 19;27(14):6416. doi: 10.3390/ijms27146416 (PMC13410023; doi:10.3390/ijms27146416)
Supplement: Supplementary file 1 [file ijms-27-06416-s001.zip › S3. UCP1-Immune_Cell_Correlation (STAD,COAD,BRCA,THCA).xlsx]

## Sheet: Gastric Cancer Correlation
var1	var2	df	statistic_pearson	cor_pearson	pvalue_pearson	statistic_spearman	cor_spearman	pvalue_spearman
UCP1	aDC	373	-0.728608	-0.0376991	0.466698	9.48441e+06	-0.0791223	0.126145
UCP1	B cells	373	-1.33313	-0.068863	0.183302	9.08921e+06	-0.0341577	0.50961
UCP1	CD8 T cells	373	-3.51253	-0.178937	0.00049831	9.7922e+06	-0.114143	0.0270899
UCP1	Cytotoxic cells	373	-1.92612	-0.0992383	0.0548492	9.83902e+06	-0.11947	0.0206622
UCP1	DC	373	-1.40169	-0.0723866	0.161838	9.4862e+06	-0.0793265	0.125168
UCP1	Eosinophils	373	-2.23319	-0.114865	0.0261291	9.66801e+06	-0.100012	0.0529765
UCP1	iDC	373	-2.23951	-0.115185	0.0257117	9.7574e+06	-0.110183	0.0329202
UCP1	Macrophages	373	-1.18545	-0.0612652	0.236592	9.44724e+06	-0.0748936	0.147757
UCP1	Mast cells	373	-1.37384	-0.0709552	0.170318	9.09058e+06	-0.0343133	0.507683
UCP1	Neutrophils	373	-0.508335	-0.0263115	0.611519	9.58505e+06	-0.0905732	0.0798274
UCP1	NK CD56bright cells	373	-0.419891	-0.021736	0.674807	9.13115e+06	-0.0389294	0.452272
UCP1	NK CD56dim cells	373	-3.46353	-0.176519	0.00059504	1.05483e+07	-0.200174	9.50165e-05
UCP1	NK cells	373	-1.82846	-0.0942527	0.0682787	8.54409e+06	0.0278658	0.590631
UCP1	pDC	373	0.402134	0.0208172	0.687816	8.25588e+06	0.0606574	0.241284
UCP1	T cells	373	-1.85276	-0.0954937	0.0647069	9.745e+06	-0.108772	0.0352411
UCP1	T helper cells	373	-1.06874	-0.0552525	0.28588	9.10941e+06	-0.0364553	0.481538
UCP1	Tcm	373	-1.98158	-0.102067	0.0482598	8.89331e+06	-0.0118684	0.818813
UCP1	Tem	373	-1.42988	-0.0738342	0.153589	8.79622e+06	-0.00082109	0.987356
UCP1	TFH	373	-2.27689	-0.117082	0.0233584	9.02719e+06	-0.0271012	0.600865
UCP1	Tgd	373	0.0589363	0.00305159	0.953034	8.3422e+06	0.0508363	0.326204
UCP1	Th1 cells	373	-1.3357	-0.0689949	0.182463	9.55418e+06	-0.0870609	0.0922791
UCP1	Th17 cells	373	-2.28876	-0.117684	0.0226519	9.90764e+06	-0.127277	0.0136431
UCP1	Th2 cells	373	-2.05993	-0.106057	0.0400988	9.83642e+06	-0.119174	0.0209809
UCP1	TReg	373	-2.33962	-0.120262	0.0198302	9.91424e+06	-0.128028	0.0130944

## Sheet: Thyroid Cancer Processed Data
sample_id	UCP1	aDC	B cells	CD8 T cells	Cytotoxic cells	DC	Eosinophils	iDC	Macrophages	Mast cells	Neutrophils	NK CD56bright cells	NK CD56dim cells	NK cells	pDC	T cells	T helper cells	Tcm	Tem	TFH	Tgd	Th1 cells	Th17 cells	Th2 cells	TReg
TCGA-4C-A93U-01A-11R-A39I-07	0.0650208	0.540541	0.298761	0.717426	0.587456	0.644973	0.523686	0.633222	0.725779	0.338833	0.477813	0.524741	0.384156	0.639971	0.894506	0.547904	0.760078	0.535077	0.529391	0.551784	0.316355	0.604269	0.374396	0.449991	0.630221
TCGA-BJ-A0YZ-01A-11R-A10U-07	0.0507455	0.464438	0.173411	0.655969	0.416932	0.309566	0.445245	0.577935	0.526302	0.179584	0.383734	0.405562	0.271975	0.660553	0.817773	0.305314	0.702931	0.522872	0.494949	0.461959	0.334029	0.389487	0.456193	0.385628	0.19787
TCGA-BJ-A0Z0-01A-11R-A10U-07	0.0713508	0.280447	0.170221	0.690326	0.283177	0.121563	0.476893	0.472002	0.475453	0.153474	0.291445	0.435773	0.167416	0.653316	0.678468	0.261085	0.719584	0.546837	0.485245	0.492328	0.312933	0.384797	0.523959	0.407487	0.2667
TCGA-BJ-A0Z2-01A-11R-A10U-07	0.154583	0.397572	0.216465	0.691244	0.375913	0.313924	0.453538	0.456159	0.483314	0.11313	0.259452	0.529503	0.229518	0.615447	0.887041	0.443096	0.759774	0.553404	0.565884	0.542275	0.273371	0.408947	0.47591	0.435977	0.319502
TCGA-BJ-A0Z3-01A-11R-A13Y-07	0.177982	0.511171	0.565344	0.709098	0.625294	0.468189	0.492354	0.626576	0.593442	0.228854	0.371688	0.510675	0.392069	0.672411	0.750755	0.697942	0.779388	0.54776	0.555959	0.580848	0.320981	0.542279	0.500933	0.440043	0.391459
TCGA-BJ-A0Z5-01A-11R-A10U-07	0.327802	0.398954	0.198981	0.692568	0.490625	0.478201	0.457719	0.593993	0.622981	0.212816	0.325602	0.507547	0.302454	0.655761	0.831604	0.458738	0.749389	0.551543	0.516211	0.519788	0.241263	0.43206	0.41351	0.399784	0.323124
TCGA-BJ-A0Z9-01A-11R-A10U-07	0	0.684774	0.275909	0.688459	0.424151	0.537445	0.457406	0.641829	0.679686	0.23033	0.421653	0.425339	0.211034	0.640757	0.640375	0.457981	0.753131	0.518394	0.509476	0.49697	0.321193	0.545831	0.486103	0.436112	0.508041
TCGA-BJ-A0ZA-01A-11R-A10U-07	0.0583858	0.355242	0.325236	0.692191	0.50075	0.358075	0.468143	0.56069	0.574409	0.241279	0.323492	0.436352	0.23118	0.641959	0.740326	0.44937	0.759783	0.509919	0.483977	0.537623	0.296179	0.448409	0.472094	0.407708	0.177452
TCGA-BJ-A0ZB-01A-11R-A10U-07	0.0994972	0.367598	0.220344	0.686885	0.425139	0.547769	0.475051	0.571588	0.641683	0.222424	0.321577	0.483028	0.203546	0.659169	0.756024	0.407425	0.750316	0.574533	0.566282	0.475832	0.301089	0.452149	0.466881	0.423218	0.36923
TCGA-BJ-A0ZC-01A-12R-A13Y-07	0.0654344	0.350217	0.275289	0.664212	0.433906	0.276231	0.466551	0.476877	0.478464	0.121409	0.300494	0.456163	0.292925	0.637383	0.737197	0.44969	0.722371	0.547209	0.52976	0.509558	0.351086	0.375682	0.501812	0.374669	0.231517
TCGA-BJ-A0ZE-01A-11R-A10U-07	0	0.288252	0.230655	0.688079	0.410824	0.216551	0.44903	0.458146	0.476821	0.205096	0.29058	0.468582	0.196909	0.598703	0.702508	0.356277	0.707198	0.44788	0.51918	0.488153	0.29045	0.41462	0.465089	0.379979	0.131676
TCGA-BJ-A0ZF-01A-11R-A10U-07	0.122209	0.517271	0.219817	0.680712	0.40877	0.317961	0.460986	0.548777	0.508324	0.258955	0.34209	0.517157	0.271708	0.654554	0.815742	0.404227	0.709661	0.460491	0.461789	0.47477	0.263419	0.409336	0.501553	0.374674	0.20292
TCGA-BJ-A0ZG-01A-11R-A10U-07	0.121546	0.334611	0.285018	0.710475	0.500748	0.414506	0.455783	0.494507	0.512332	0.219048	0.316057	0.495354	0.271147	0.670333	0.816236	0.455711	0.735069	0.533107	0.522274	0.473381	0.345013	0.462761	0.448274	0.375056	0.253362
TCGA-BJ-A0ZH-01A-11R-A10U-07	0.0359054	0.480284	0.323897	0.69163	0.490197	0.608882	0.459409	0.617051	0.670411	0.203608	0.363124	0.473511	0.254313	0.659821	0.863439	0.478346	0.750799	0.508365	0.559833	0.496188	0.275615	0.501194	0.456095	0.405378	0.455788
TCGA-BJ-A0ZJ-01A-11R-A10U-07	0.123534	0.435398	0.510822	0.708992	0.62426	0.483828	0.480503	0.620257	0.669394	0.208807	0.361332	0.544775	0.311917	0.666817	0.834129	0.677409	0.772971	0.555187	0.546098	0.574032	0.300491	0.527074	0.509388	0.423263	0.411384
TCGA-BJ-A18Y-01A-11R-A13Y-07	0.0597706	0.264791	0.178689	0.683868	0.394728	0.333552	0.463087	0.528865	0.598031	0.16426	0.316458	0.523443	0.217359	0.652362	0.805203	0.364982	0.737325	0.543933	0.559549	0.520549	0.317863	0.399012	0.457703	0.380643	0.315879
TCGA-BJ-A18Z-01A-21R-A13Y-07	0.209516	0.507426	0.224692	0.690545	0.491191	0.62344	0.488299	0.634862	0.701136	0.307548	0.396658	0.461308	0.266003	0.642483	0.753774	0.461138	0.747357	0.560394	0.531857	0.497374	0.319331	0.532893	0.476855	0.398569	0.506065
TCGA-BJ-A190-01A-11R-A13Y-07	0.0387171	0.140298	0.154822	0.669093	0.296784	0.18407	0.446602	0.413196	0.420089	0.175861	0.300498	0.511156	0.162916	0.641722	0.720841	0.214507	0.71619	0.547125	0.491356	0.459979	0.285572	0.395478	0.479261	0.354282	0.16395
TCGA-BJ-A191-01A-11R-A13Y-07	0	0.400314	0.312605	0.703586	0.469549	0.2645	0.486005	0.489045	0.479892	0.0880179	0.283879	0.502181	0.191464	0.631514	0.758988	0.500802	0.758057	0.536814	0.547521	0.501196	0.317689	0.408714	0.443106	0.369964	0.336572
TCGA-BJ-A192-01A-31R-A13Y-07	0.0479571	0.345672	0.187563	0.66874	0.378448	0.294215	0.497419	0.523842	0.587044	0.242996	0.409591	0.553936	0.257268	0.606397	0.696251	0.283509	0.723453	0.472613	0.490101	0.468366	0.310491	0.385833	0.510597	0.365423	0.184039
TCGA-BJ-A28R-01A-11R-A16R-07	0.067914	0.495695	0.330053	0.709446	0.563461	0.465044	0.472789	0.591936	0.621906	0.184033	0.363597	0.484583	0.357793	0.658729	0.718261	0.611372	0.765996	0.527839	0.563672	0.521278	0.288958	0.508469	0.506591	0.403138	0.375432
TCGA-BJ-A28S-01A-11R-A19O-07	0.206018	0.347387	0.17276	0.688952	0.383209	0.2884	0.471136	0.424792	0.477599	0.195834	0.285654	0.512133	0.24564	0.61066	0.877875	0.26283	0.74435	0.530919	0.538393	0.495317	0.299884	0.352087	0.48774	0.390831	0.152862
TCGA-BJ-A28T-01A-11R-A16R-07	0.0820213	0.664275	0.519958	0.727568	0.69935	0.684529	0.505914	0.692139	0.698963	0.24175	0.380517	0.582201	0.490671	0.659959	0.862726	0.768806	0.801348	0.570775	0.573137	0.574201	0.351747	0.595437	0.511284	0.470013	0.549536
TCGA-BJ-A28V-01A-11R-A19O-07	0.0973411	0.168549	0.147247	0.689782	0.311986	0.260482	0.460914	0.441446	0.437978	0.117859	0.287604	0.435412	0.256172	0.618047	0.677754	0.2515	0.735497	0.489728	0.498467	0.472778	0.310916	0.356926	0.458685	0.383826	0.0729458
TCGA-BJ-A28W-01A-11R-A32Y-07	0	0.674524	0.675478	0.745283	0.794152	0.619781	0.455669	0.659086	0.609916	0.26588	0.366244	0.61731	0.479795	0.630023	0.937208	0.839225	0.762214	0.53184	0.539651	0.635887	0.365167	0.549374	0.478961	0.48197	0.659367
TCGA-BJ-A28X-01A-11R-A22L-07	0.161436	0.627304	0.527268	0.707631	0.638422	0.61221	0.521052	0.679025	0.723589	0.291012	0.429044	0.499191	0.434902	0.637921	0.787475	0.733683	0.805757	0.569733	0.591726	0.575654	0.343005	0.590626	0.449947	0.448712	0.515286
TCGA-BJ-A28Z-01A-11R-A16R-07	0	0.616034	0.507587	0.723916	0.69548	0.620249	0.514867	0.671841	0.73336	0.310921	0.479802	0.594719	0.418672	0.635943	0.865031	0.72332	0.764438	0.53267	0.538956	0.596364	0.342047	0.615182	0.471449	0.460561	0.537626
TCGA-BJ-A290-01A-11R-A180-07	0.0469799	0.337428	0.130875	0.67873	0.398722	0.37579	0.505998	0.527738	0.538517	0.204279	0.313903	0.426989	0.311128	0.646839	0.874581	0.3558	0.734425	0.557372	0.555541	0.50488	0.300033	0.417036	0.452265	0.442695	0.308799
TCGA-BJ-A291-01A-11R-A16R-07	0.0833836	0.410629	0.223509	0.692132	0.513728	0.294512	0.464762	0.482065	0.490161	0.234568	0.354864	0.615072	0.233604	0.676793	0.860311	0.395656	0.702617	0.449835	0.520174	0.545565	0.318521	0.425534	0.500304	0.407388	0.20517
TCGA-BJ-A2N7-01A-11R-A18C-07	0.151209	0.358528	0.185849	0.704016	0.469053	0.397511	0.502592	0.590866	0.563821	0.22056	0.322671	0.461797	0.232538	0.648811	0.738954	0.342176	0.72625	0.488765	0.537597	0.519189	0.278792	0.443654	0.484512	0.383363	0.253636
TCGA-BJ-A2N8-01A-11R-A18C-07	0.0432045	0.353964	0.179566	0.675434	0.438868	0.426549	0.455267	0.614598	0.677184	0.204962	0.340234	0.458668	0.274431	0.631863	0.76058	0.364644	0.729279	0.465053	0.454312	0.538133	0.279179	0.444344	0.382021	0.409511	0.205884
TCGA-BJ-A2N9-01A-11R-A18C-07	0.140386	0.508581	0.3362	0.68365	0.596977	0.428194	0.464463	0.524958	0.58179	0.209629	0.327521	0.529592	0.321577	0.634301	0.719688	0.592131	0.717366	0.4417	0.442947	0.533199	0.304757	0.482268	0.450614	0.438016	0.361601
TCGA-BJ-A2NA-01A-12R-A19O-07	0.206143	0.534613	0.233459	0.683961	0.454127	0.509578	0.474668	0.593179	0.706103	0.256324	0.395006	0.476976	0.249055	0.654714	0.766782	0.449571	0.751732	0.564104	0.529741	0.513812	0.3109	0.520662	0.457183	0.429209	0.283989
TCGA-BJ-A2P4-01A-11R-A18C-07	0.12499	0.44758	0.231375	0.699995	0.510978	0.420771	0.497395	0.569495	0.519808	0.30062	0.387716	0.598386	0.263437	0.658624	0.950821	0.424735	0.702386	0.465736	0.515747	0.498048	0.326898	0.446264	0.474127	0.413164	0.304133
TCGA-BJ-A3EZ-01A-11R-A206-07	0.0622599	0.453263	0.231155	0.694248	0.504644	0.545418	0.485246	0.601558	0.651576	0.217743	0.361634	0.442016	0.26937	0.624582	0.607168	0.466793	0.765369	0.576779	0.551682	0.517403	0.290943	0.512878	0.459865	0.461349	0.448598
TCGA-BJ-A3F0-01A-11R-A206-07	0	0.411639	0.269354	0.680113	0.500642	0.390015	0.470913	0.52611	0.506898	0.220354	0.37398	0.435432	0.337013	0.650783	0.910917	0.363521	0.693762	0.45273	0.523579	0.503527	0.384931	0.401164	0.492323	0.400487	0.189308
TCGA-BJ-A3PR-01A-11R-A220-07	0.190172	0.657935	0.657609	0.740923	0.700427	0.577086	0.481354	0.652286	0.703222	0.248942	0.382276	0.534265	0.456929	0.612862	0.838465	0.800458	0.809791	0.564719	0.576664	0.638026	0.346521	0.621196	0.38026	0.489191	0.552281
TCGA-BJ-A3PT-01A-12R-A220-07	0.108223	0.404988	0.279961	0.71636	0.582251	0.645884	0.487061	0.65989	0.650664	0.312514	0.351527	0.589854	0.312811	0.657966	0.895164	0.58967	0.744933	0.488787	0.560312	0.542596	0.310167	0.518599	0.474967	0.400948	0.458862
TCGA-BJ-A3PU-01A-11R-A220-07	0.203389	0.466428	0.300154	0.680161	0.550599	0.596741	0.474341	0.618252	0.673725	0.213617	0.398802	0.522117	0.235096	0.637642	0.730172	0.429543	0.725277	0.526307	0.550197	0.481148	0.274197	0.50748	0.443208	0.403721	0.424063
TCGA-BJ-A45C-01A-11R-A23W-07	0.0603241	0.164741	0.130152	0.679812	0.380545	0.193551	0.441844	0.435084	0.407938	0.124305	0.244729	0.434721	0.197927	0.651876	0.872935	0.196023	0.713172	0.514098	0.486381	0.506172	0.277276	0.361685	0.51068	0.302537	0.26884
TCGA-BJ-A45D-01A-11R-A23W-07	0.046002	0.357834	0.291906	0.681869	0.544436	0.47318	0.466458	0.635875	0.645675	0.341398	0.376683	0.584915	0.401389	0.670794	0.950491	0.487224	0.689256	0.481851	0.50693	0.532587	0.297785	0.457165	0.477984	0.387574	0.314836
TCGA-BJ-A45E-01A-11R-A32Y-07	0.0621217	0.730891	0.506096	0.746165	0.797653	0.592064	0.452104	0.5992	0.68408	0.21099	0.454291	0.575822	0.535873	0.623409	0.843844	0.791856	0.784298	0.533826	0.61166	0.594612	0.405524	0.590941	0.516818	0.474317	0.446677
TCGA-BJ-A45F-01A-12R-A23W-07	0.236217	0.201839	0.274883	0.676733	0.432415	0.348194	0.455114	0.519018	0.576124	0.318098	0.309288	0.508542	0.215678	0.631176	0.818541	0.368665	0.74414	0.498511	0.552586	0.526144	0.320805	0.399845	0.466191	0.370946	0.189582
TCGA-BJ-A45G-01A-11R-A23W-07	0.103128	0.271276	0.198585	0.690467	0.421602	0.339216	0.463289	0.526305	0.558312	0.241712	0.310224	0.562414	0.243135	0.657377	0.734343	0.382671	0.747795	0.489295	0.48527	0.519588	0.303783	0.444579	0.453191	0.357591	0.198309
TCGA-BJ-A45H-01A-12R-A23W-07	0.0683269	0.404312	0.226074	0.712499	0.53968	0.565057	0.499962	0.630091	0.659639	0.290357	0.388757	0.580576	0.280387	0.662526	0.762116	0.486056	0.757764	0.552472	0.525556	0.521617	0.304149	0.531649	0.47946	0.426612	0.308853
TCGA-BJ-A45I-01A-11R-A23W-07	0.253989	0.671382	0.398208	0.702093	0.569896	0.669361	0.477083	0.636425	0.671844	0.277915	0.397516	0.497259	0.326013	0.638928	0.831769	0.583689	0.768877	0.521133	0.555265	0.552105	0.333513	0.567076	0.410354	0.43624	0.577584
TCGA-BJ-A45J-01A-11R-A23W-07	0.201634	0.422661	0.262015	0.684874	0.505853	0.546122	0.489608	0.614877	0.64131	0.300029	0.404649	0.561332	0.274089	0.636891	0.801416	0.382379	0.756808	0.501404	0.512316	0.505209	0.289558	0.523747	0.491845	0.425625	0.297162
TCGA-BJ-A45K-01A-11R-A23W-07	0	0.151459	0.197411	0.698991	0.391295	0.284741	0.455822	0.436779	0.418651	0.146175	0.291862	0.501051	0.261207	0.647154	0.865251	0.290134	0.723997	0.532939	0.552688	0.487696	0.328104	0.385935	0.478289	0.350211	0.176354
TCGA-BJ-A4O8-01A-11R-A250-07	0.151339	0.500873	0.285115	0.702643	0.524968	0.693488	0.500941	0.701357	0.704133	0.252351	0.421891	0.502792	0.24965	0.638374	0.829354	0.503794	0.769403	0.579848	0.561046	0.503952	0.320865	0.54448	0.467995	0.430052	0.582194
TCGA-BJ-A4O9-01A-11R-A250-07	0.135666	0.49494	0.181934	0.69332	0.461386	0.308943	0.499131	0.51694	0.508678	0.155053	0.33137	0.439225	0.243461	0.689453	0.740875	0.388297	0.738959	0.507181	0.4998	0.459421	0.311296	0.455259	0.480326	0.454351	0.10286
TCGA-CE-A13K-01A-11R-A10U-07	0.064331	0.470291	0.235252	0.697377	0.517676	0.511824	0.499721	0.56219	0.581263	0.283723	0.428767	0.578517	0.330364	0.650874	0.821285	0.479976	0.745911	0.501207	0.557024	0.544718	0.304634	0.470726	0.470052	0.415383	0.267907
TCGA-CE-A27D-01A-11R-A16R-07	0.315566	0.691922	0.521529	0.706161	0.683359	0.558038	0.462592	0.666623	0.630687	0.257755	0.401103	0.57169	0.479632	0.659915	0.808991	0.707053	0.768377	0.509912	0.55953	0.598829	0.326816	0.590543	0.475084	0.480481	0.475657
TCGA-CE-A3MD-01A-11R-A20F-07	0.151469	0.415883	0.194697	0.69957	0.531964	0.500067	0.486923	0.526541	0.571259	0.233547	0.338671	0.568101	0.331792	0.63324	0.909216	0.484359	0.758709	0.540466	0.576996	0.532101	0.274348	0.468032	0.478687	0.405766	0.34003
TCGA-CE-A3ME-01A-11R-A20F-07	0.275722	0.579262	0.176643	0.692636	0.529355	0.440466	0.464702	0.560018	0.618312	0.206078	0.35912	0.411454	0.291825	0.665588	0.757561	0.467499	0.74767	0.514852	0.526683	0.479546	0.296441	0.50164	0.455051	0.439066	0.259784
TCGA-CE-A481-01A-21R-A23W-07	0.0521376	0.539734	0.367215	0.707788	0.551959	0.447117	0.480845	0.557782	0.59086	0.250634	0.351211	0.552523	0.310507	0.628334	0.864427	0.590317	0.778765	0.520709	0.530307	0.554411	0.304916	0.524604	0.458305	0.437815	0.348592
TCGA-CE-A482-01A-11R-A23W-07	0.102188	0.393464	0.21385	0.682676	0.432273	0.517901	0.474931	0.551054	0.632769	0.286995	0.359396	0.552447	0.287592	0.621794	0.849004	0.343895	0.759212	0.52637	0.530341	0.521417	0.2771	0.457257	0.480183	0.40931	0.299742
TCGA-CE-A483-01A-11R-A23W-07	0.291368	0.368827	0.172879	0.691963	0.466515	0.417991	0.468907	0.53715	0.588103	0.166548	0.329864	0.508889	0.218439	0.652506	0.770679	0.365919	0.762623	0.522995	0.537949	0.4513	0.298264	0.464797	0.466873	0.402169	0.316099
TCGA-CE-A484-01A-11R-A23W-07	0.230695	0.226702	0.161849	0.705516	0.446328	0.305058	0.474326	0.454564	0.489436	0.186496	0.286941	0.552378	0.354803	0.60923	0.958176	0.340607	0.715604	0.467105	0.490148	0.487367	0.253785	0.378145	0.437738	0.381476	0.211647
TCGA-CE-A485-01A-11R-A23W-07	0.262433	0.409196	0.224706	0.694312	0.486611	0.612101	0.501331	0.620114	0.657152	0.298589	0.407229	0.473031	0.349182	0.631552	0.912838	0.507939	0.779293	0.570384	0.591562	0.513758	0.304112	0.543504	0.461919	0.455015	0.494648
TCGA-DE-A0XZ-01A-11R-A180-07	0.0545012	0.444936	0.406745	0.708856	0.564498	0.512926	0.490056	0.586085	0.64187	0.217807	0.375281	0.568605	0.370472	0.659342	0.827158	0.604309	0.782559	0.553601	0.545518	0.563892	0.302723	0.508893	0.459958	0.40749	0.406554
TCGA-DE-A0Y2-01A-11R-A10U-07	0.156138	0.451598	0.192467	0.696118	0.462119	0.527566	0.48292	0.566217	0.654547	0.185344	0.37959	0.468576	0.227978	0.635378	0.612163	0.369268	0.744458	0.5205	0.530673	0.463164	0.288973	0.497017	0.399883	0.402769	0.292552
TCGA-DE-A0Y3-01B-11R-A10U-07	0.212134	0.438018	0.244852	0.70117	0.410642	0.422838	0.484691	0.582833	0.607723	0.184107	0.337683	0.510746	0.228591	0.659366	0.676107	0.398189	0.748962	0.526359	0.543986	0.476197	0.289804	0.47108	0.470213	0.409512	0.325265
TCGA-DE-A2OL-01A-11R-A18C-07	0.164915	0.23381	0.186041	0.702227	0.35852	0.258461	0.452192	0.506473	0.483715	0.156208	0.280905	0.432686	0.139363	0.635368	0.741973	0.275141	0.73526	0.496904	0.503255	0.479734	0.305136	0.374927	0.527679	0.383846	0.161041
TCGA-DE-A3KN-01A-11R-A20F-07	0.0521376	0.261735	0.220753	0.701086	0.54401	0.429715	0.521414	0.488824	0.537695	0.212909	0.400428	0.614419	0.397378	0.6507	0.802953	0.464847	0.732459	0.514018	0.557871	0.54239	0.303305	0.4499	0.498202	0.362636	0.174708
TCGA-DE-A4M8-01A-21R-A250-07	0	0.618373	0.475357	0.729358	0.730425	0.536302	0.494721	0.596121	0.682194	0.249923	0.410152	0.609392	0.35949	0.64514	0.8091	0.714623	0.77674	0.553265	0.535859	0.593111	0.347593	0.569621	0.488292	0.431841	0.349361
TCGA-DE-A4M9-01A-11R-A250-07	0.595695	0.401839	0.170825	0.672853	0.29022	0.31722	0.508101	0.477194	0.494799	0.213123	0.305937	0.482618	0.171242	0.646178	0.804984	0.257746	0.73563	0.539888	0.542965	0.478284	0.276534	0.416448	0.511441	0.37781	0.20303
TCGA-DE-A4MA-01A-11R-A250-07	0	0.480246	0.292866	0.686096	0.474718	0.680297	0.493145	0.655566	0.628753	0.226914	0.42119	0.566786	0.243619	0.652886	0.823755	0.493163	0.70003	0.447229	0.543501	0.502102	0.275838	0.509965	0.523678	0.388755	0.553488
TCGA-DE-A4MB-01A-11R-A250-07	0.064469	0.521315	0.217087	0.68034	0.45008	0.61534	0.546287	0.660924	0.705779	0.291252	0.474468	0.493011	0.312033	0.625481	0.802898	0.38207	0.735763	0.510625	0.573905	0.535989	0.315635	0.560881	0.455476	0.480251	0.510785
TCGA-DE-A4MC-01A-11R-A250-07	0.0765591	0.597508	0.217077	0.693491	0.583464	0.634393	0.502463	0.628816	0.623224	0.25596	0.40485	0.553925	0.415966	0.639011	0.733136	0.633822	0.791237	0.550445	0.53136	0.520761	0.27069	0.542742	0.443619	0.446148	0.711675
TCGA-DE-A4MD-01A-11R-A250-07	0	0.378352	0.169615	0.686258	0.297844	0.30565	0.468672	0.524718	0.568874	0.181975	0.342777	0.464891	0.128138	0.629559	0.898238	0.224095	0.71855	0.535214	0.52059	0.445071	0.299026	0.406901	0.524995	0.370622	0.150722
TCGA-DE-A4MD-06A-11R-A250-07	0.141433	0.414363	0.41473	0.705463	0.52097	0.529773	0.493789	0.618986	0.618175	0.342127	0.383777	0.529002	0.386056	0.661206	0.935562	0.527155	0.72969	0.516287	0.528068	0.495947	0.389283	0.495572	0.468714	0.470089	0.345518
TCGA-DE-A69J-01A-21R-A39I-07	0.0871912	0.471122	0.251774	0.69378	0.450853	0.628104	0.497571	0.618064	0.634596	0.209627	0.410668	0.48329	0.263719	0.644327	0.627751	0.457362	0.753175	0.518067	0.570448	0.503746	0.309871	0.510068	0.442871	0.467135	0.472144
TCGA-DE-A69K-01A-11R-A39I-07	0.0680516	0.422331	0.245255	0.69798	0.47691	0.538799	0.522466	0.557256	0.641304	0.27379	0.424531	0.517487	0.255154	0.642373	0.748559	0.434981	0.752797	0.522129	0.550243	0.559475	0.308246	0.470935	0.482982	0.423203	0.3425
TCGA-DE-A7U5-01A-11R-A39I-07	0.146264	0.622275	0.348682	0.718198	0.53149	0.659568	0.529804	0.633423	0.721887	0.275312	0.447414	0.531239	0.299475	0.637731	0.735606	0.537951	0.766756	0.532968	0.543777	0.528784	0.318414	0.604077	0.422852	0.456262	0.557111
TCGA-DJ-A13L-01A-11R-A220-07	0	0.638933	0.39054	0.723289	0.65378	0.679483	0.515455	0.714912	0.751295	0.349772	0.444088	0.530069	0.351244	0.637288	0.810857	0.646191	0.769397	0.563755	0.578852	0.568393	0.305004	0.584507	0.438427	0.459606	0.602558
TCGA-DJ-A13M-01A-11R-A10U-07	0.245739	0.319322	0.219366	0.697522	0.413857	0.209692	0.450401	0.471804	0.496221	0.139462	0.30941	0.542321	0.200424	0.648813	0.805258	0.353235	0.689668	0.472874	0.489221	0.517846	0.304702	0.422055	0.400222	0.385386	0.267962
TCGA-DJ-A13O-01A-11R-A10U-07	0.211261	0.482589	0.409395	0.726316	0.623529	0.581528	0.475464	0.652149	0.665369	0.278736	0.32957	0.566305	0.281396	0.651216	0.768923	0.626143	0.732677	0.523517	0.518543	0.55613	0.262134	0.562865	0.479926	0.387662	0.410066
TCGA-DJ-A13P-01A-11R-A10U-07	0	0.352209	0.189999	0.692097	0.479341	0.389518	0.520981	0.565625	0.605847	0.222491	0.347578	0.475207	0.343929	0.67027	0.769526	0.376963	0.744311	0.511535	0.524436	0.486185	0.311259	0.450008	0.478006	0.389196	0.317635
TCGA-DJ-A13R-01A-11R-A10U-07	0	0.655828	0.375187	0.74787	0.787302	0.513266	0.435243	0.559997	0.679814	0.133165	0.341398	0.565719	0.550442	0.640006	0.888907	0.743655	0.774434	0.560971	0.564701	0.565886	0.309856	0.532852	0.520353	0.431434	0.398266
TCGA-DJ-A13S-01A-11R-A10U-07	0.0354832	0.265141	0.175985	0.686419	0.407067	0.252759	0.465297	0.464814	0.543027	0.197883	0.359341	0.439685	0.253125	0.612486	0.69949	0.253465	0.724666	0.493503	0.524796	0.528421	0.307737	0.394503	0.504445	0.421745	0.119161
TCGA-DJ-A13T-01A-11R-A10U-07	0.0551957	0.432508	0.205724	0.704906	0.481273	0.451646	0.494982	0.568412	0.615559	0.233865	0.38853	0.520426	0.330419	0.666443	0.75295	0.385127	0.747593	0.534393	0.533061	0.535233	0.307725	0.50423	0.457148	0.39705	0.267688
TCGA-DJ-A13U-01A-11R-A10U-07	0.266757	0.423765	0.235905	0.682133	0.429858	0.453729	0.47557	0.565403	0.581292	0.232398	0.347426	0.442689	0.2817	0.68278	0.742522	0.389858	0.755245	0.565403	0.564972	0.466458	0.272469	0.497394	0.493578	0.418713	0.429771
TCGA-DJ-A13V-01A-11R-A10U-07	0	0.409127	0.260414	0.700325	0.562979	0.448543	0.501849	0.552495	0.57226	0.208162	0.333736	0.472054	0.324704	0.67646	0.793183	0.466513	0.747417	0.514197	0.53294	0.506516	0.307244	0.491241	0.49716	0.421686	0.338109
TCGA-DJ-A13W-01A-11R-A10U-07	0.107956	0.381787	0.294406	0.713849	0.556352	0.433066	0.479767	0.544079	0.461405	0.240781	0.32568	0.613605	0.335152	0.652098	1.00708	0.438402	0.705737	0.449573	0.539623	0.49399	0.245823	0.428214	0.566478	0.346281	0.228333
TCGA-DJ-A13X-01A-11R-A10U-07	0	0.382267	0.242304	0.707015	0.502289	0.48954	0.499789	0.610698	0.666535	0.304979	0.398918	0.591773	0.263315	0.669033	0.69702	0.409053	0.757084	0.536632	0.498885	0.484618	0.303562	0.47325	0.490012	0.387985	0.201109
TCGA-DJ-A1QD-01A-11R-A14Y-07	0.211012	0.4095	0.258853	0.693893	0.458052	0.551695	0.473413	0.593486	0.658322	0.181059	0.400907	0.50078	0.208091	0.651829	0.625666	0.443827	0.748261	0.513298	0.528077	0.485614	0.295246	0.493238	0.410119	0.421531	0.24469
TCGA-DJ-A1QE-01A-21R-A14Y-07	0.136716	0.440185	0.297661	0.679056	0.389835	0.560815	0.503585	0.636228	0.610518	0.249017	0.388235	0.461826	0.188544	0.645224	0.593831	0.419381	0.743805	0.529094	0.537185	0.485327	0.286428	0.545504	0.425189	0.448739	0.45469
TCGA-DJ-A1QF-01A-12R-A14Y-07	0.116365	0.306269	0.204902	0.678493	0.387797	0.371686	0.49182	0.604224	0.6333	0.229998	0.377206	0.464254	0.280532	0.658749	0.65536	0.35459	0.75524	0.540468	0.547344	0.456334	0.313774	0.458955	0.520586	0.385484	0.167243
TCGA-DJ-A1QG-01A-11R-A14Y-07	0.0600474	0.388864	0.216571	0.71696	0.521509	0.346161	0.46464	0.552588	0.602349	0.318025	0.405187	0.461531	0.20053	0.623468	0.901367	0.459315	0.74533	0.565169	0.56016	0.526157	0.313863	0.435981	0.419222	0.440479	0.222021
TCGA-DJ-A1QH-01A-21R-A14Y-07	0.139077	0.428296	0.260523	0.693133	0.49374	0.532847	0.47924	0.616394	0.66779	0.203562	0.377017	0.494676	0.271665	0.644667	0.593337	0.448533	0.728978	0.506099	0.499775	0.492685	0.276051	0.481041	0.424864	0.448477	0.386959
TCGA-DJ-A1QI-01A-11R-A14Y-07	0.0576929	0.392666	0.305132	0.700461	0.443349	0.554977	0.493827	0.616318	0.65848	0.248091	0.37803	0.505514	0.225998	0.64514	0.615731	0.444336	0.762075	0.541289	0.555648	0.50174	0.322197	0.524586	0.478545	0.426867	0.279434
TCGA-DJ-A1QL-01A-11R-A14Y-07	0	0.210053	0.180502	0.703568	0.495591	0.286258	0.474317	0.489343	0.456815	0.110946	0.324982	0.484821	0.349674	0.647392	0.767825	0.325856	0.723812	0.518904	0.553455	0.504398	0.300573	0.377871	0.514213	0.384941	0.206378
TCGA-DJ-A1QM-01A-11R-A14Y-07	0.228111	0.424841	0.297414	0.682075	0.438503	0.546196	0.508827	0.649451	0.657974	0.349518	0.377098	0.508943	0.292367	0.662527	0.704759	0.476485	0.73143	0.544363	0.563112	0.549637	0.28137	0.559624	0.50416	0.428347	0.479554
TCGA-DJ-A1QN-01A-11R-A14Y-07	0.274053	0.474301	0.205505	0.685334	0.492284	0.586848	0.485341	0.653259	0.657432	0.271782	0.396787	0.513595	0.299892	0.652552	0.731764	0.506589	0.756682	0.514308	0.542001	0.531317	0.290374	0.460998	0.44566	0.393581	0.423733
TCGA-DJ-A1QO-01A-11R-A14Y-07	0.260387	0.455817	0.264874	0.680074	0.473127	0.584734	0.481539	0.636749	0.732781	0.289107	0.409899	0.496311	0.226237	0.638993	0.735606	0.456346	0.729261	0.550772	0.556437	0.498761	0.303	0.525089	0.472415	0.454262	0.457819
TCGA-DJ-A1QQ-01A-11R-A14Y-07	0.217851	0.395065	0.27944	0.671052	0.441908	0.455199	0.504781	0.585839	0.632243	0.262758	0.374044	0.484776	0.247387	0.657326	0.787694	0.407496	0.759568	0.582794	0.563013	0.496589	0.313111	0.527789	0.468404	0.425587	0.318184
TCGA-DJ-A2PN-01A-21R-A19O-07	0.187134	0.467104	0.189747	0.695245	0.460713	0.454695	0.470191	0.561918	0.636055	0.208321	0.33868	0.495414	0.179532	0.661746	0.74576	0.377018	0.764588	0.52824	0.550009	0.475956	0.280344	0.524478	0.461319	0.402559	0.323069
TCGA-DJ-A2PO-01A-21R-A19O-07	0.111566	0.470774	0.353279	0.710509	0.552115	0.507951	0.514772	0.599864	0.720554	0.27868	0.385757	0.521949	0.302532	0.646931	0.818047	0.636042	0.780708	0.583808	0.590586	0.535257	0.297401	0.526234	0.531536	0.429253	0.304682
TCGA-DJ-A2PP-01A-11R-A19O-07	0.144177	0.324171	0.215574	0.675235	0.408499	0.25955	0.470656	0.456129	0.472875	0.204991	0.331067	0.41835	0.226869	0.626861	0.820956	0.290893	0.741653	0.579759	0.547265	0.481162	0.33792	0.393137	0.518923	0.419489	0.113453
TCGA-DJ-A2PQ-01A-11R-A18C-07	0	0.371663	0.177838	0.692481	0.459288	0.382318	0.532982	0.567959	0.57657	0.176856	0.334318	0.499052	0.209557	0.669389	0.838191	0.362353	0.74953	0.547045	0.515799	0.477857	0.271032	0.456342	0.52548	0.40222	0.198639
TCGA-DJ-A2PR-01A-11R-A19O-07	0	0.608158	0.300078	0.728315	0.615931	0.495951	0.508839	0.560267	0.611547	0.193799	0.343494	0.521506	0.347426	0.653358	0.651243	0.607261	0.784617	0.584388	0.553322	0.561624	0.326822	0.537366	0.419332	0.424899	0.364235
TCGA-DJ-A2PS-01A-11R-A18C-07	0.133169	0.459557	0.350336	0.708559	0.517929	0.546242	0.490125	0.652949	0.651562	0.25113	0.370035	0.522617	0.28018	0.653582	0.705857	0.57041	0.777812	0.553605	0.499332	0.526387	0.331458	0.528268	0.503747	0.403171	0.343707
TCGA-DJ-A2PT-01A-11R-A18C-07	0.133827	0.56102	0.246905	0.719835	0.560577	0.723761	0.516564	0.723413	0.760707	0.352675	0.485013	0.492218	0.370696	0.635201	0.779406	0.552206	0.734517	0.495697	0.548396	0.528999	0.332647	0.603556	0.450722	0.445683	0.537186
TCGA-DJ-A2PU-01A-12R-A19O-07	0.349365	0.384524	0.255845	0.703127	0.49669	0.503541	0.529664	0.64397	0.657263	0.273478	0.384655	0.499711	0.265722	0.677242	0.805203	0.508312	0.747726	0.530866	0.501942	0.508208	0.321887	0.490156	0.520534	0.407977	0.439267
TCGA-DJ-A2PV-01A-11R-A19O-07	0.116764	0.397575	0.269116	0.709715	0.518195	0.460606	0.519192	0.62255	0.667347	0.308084	0.42596	0.456294	0.267274	0.668656	0.830946	0.47218	0.76593	0.529051	0.522728	0.516276	0.344039	0.506541	0.468851	0.423038	0.280257
TCGA-DJ-A2PW-01A-11R-A19O-07	0	0.600584	0.302968	0.685771	0.484925	0.518385	0.505495	0.618829	0.669098	0.318329	0.396398	0.506759	0.210609	0.650093	0.710522	0.428827	0.728825	0.549443	0.563502	0.481438	0.288616	0.541779	0.417098	0.427027	0.388221
TCGA-DJ-A2PX-01A-11R-A18C-07	0.369271	0.478253	0.473992	0.728151	0.645859	0.502147	0.513626	0.650767	0.653287	0.265552	0.340344	0.51127	0.354536	0.645369	0.790219	0.666062	0.782875	0.543858	0.55459	0.562308	0.345657	0.534401	0.432047	0.419518	0.390087
TCGA-DJ-A2PY-01A-11R-A18C-07	0	0.478683	0.262626	0.696551	0.484224	0.615293	0.522453	0.64958	0.74077	0.312762	0.431143	0.477078	0.250524	0.640027	0.635051	0.490234	0.774408	0.555341	0.55672	0.5335	0.356645	0.52281	0.477284	0.451192	0.429167
TCGA-DJ-A2PZ-01A-21R-A18C-07	0.157173	0.415805	0.290176	0.688128	0.471004	0.555807	0.494487	0.683328	0.71603	0.303269	0.411224	0.482133	0.329228	0.652428	0.795159	0.414057	0.751686	0.571876	0.530878	0.505005	0.309179	0.504617	0.506495	0.40817	0.382732
TCGA-DJ-A2Q0-01A-11R-A206-07	0.0721744	0.362706	0.188571	0.694115	0.457653	0.288689	0.4669	0.525672	0.543785	0.348949	0.406282	0.454111	0.2619	0.626806	0.815632	0.329227	0.716295	0.512899	0.55648	0.487772	0.354979	0.378318	0.478709	0.416744	0.128053
TCGA-DJ-A2Q1-01A-22R-A19O-07	0.354791	0.543043	0.43156	0.710209	0.612527	0.713539	0.51685	0.681867	0.641146	0.378893	0.476296	0.615874	0.374003	0.627344	0.732477	0.561333	0.736813	0.502237	0.483245	0.555364	0.343934	0.57476	0.507476	0.475729	0.673802
TCGA-DJ-A2Q2-01A-11R-A19O-07	0.0529723	0.356168	0.304932	0.69362	0.54494	0.410006	0.475019	0.566713	0.596921	0.204942	0.360394	0.46864	0.280858	0.637672	0.754542	0.497653	0.75868	0.524884	0.54325	0.497241	0.311782	0.485449	0.489508	0.405646	0.267962
TCGA-DJ-A2Q3-01A-11R-A18C-07	0.267476	0.582553	0.459478	0.698636	0.542416	0.624995	0.480445	0.658817	0.735208	0.290422	0.399873	0.493831	0.344444	0.646663	0.664691	0.616852	0.771282	0.539938	0.561607	0.558668	0.306904	0.577599	0.473874	0.438847	0.464844
TCGA-DJ-A2Q4-01A-21R-A18C-07	0.106482	0.43805	0.277035	0.690629	0.489993	0.529399	0.481978	0.589413	0.626863	0.211632	0.388233	0.481086	0.258218	0.656217	0.694056	0.494245	0.755284	0.564742	0.555789	0.504163	0.283789	0.535131	0.467647	0.423402	0.33251
TCGA-DJ-A2Q5-01A-11R-A18C-07	0.0828388	0.496112	0.540784	0.704707	0.652087	0.537779	0.493065	0.626405	0.66154	0.229264	0.393009	0.525722	0.409855	0.665754	0.789231	0.691676	0.790836	0.59628	0.58196	0.582213	0.323984	0.562339	0.462017	0.444267	0.463472
TCGA-DJ-A2Q6-01A-11R-A18C-07	2.70728	0.408596	0.334135	0.703985	0.520926	0.615943	0.519586	0.636206	0.654725	0.275068	0.355677	0.435816	0.285893	0.652991	0.811625	0.509068	0.776997	0.547156	0.540177	0.529973	0.323852	0.532931	0.472997	0.443559	0.362149
TCGA-DJ-A2Q7-01A-11R-A18C-07	0.081885	0.434881	0.299228	0.698791	0.507526	0.453243	0.501023	0.607957	0.602192	0.237268	0.361107	0.479967	0.291794	0.662751	0.817169	0.4868	0.74566	0.502777	0.503748	0.516239	0.29485	0.501844	0.482253	0.394882	0.334431
TCGA-DJ-A2Q9-01A-21R-A18C-07	0.569199	0.603635	0.560154	0.700876	0.569249	0.636602	0.499974	0.712367	0.703796	0.361939	0.473937	0.526414	0.404749	0.64491	0.716889	0.656859	0.77593	0.579755	0.548524	0.571754	0.417792	0.617997	0.365993	0.496463	0.656732
TCGA-DJ-A2QA-01A-11R-A18C-07	0	0.417113	0.235802	0.6922	0.569464	0.52501	0.4818	0.626176	0.599351	0.292428	0.376945	0.570109	0.277701	0.683351	0.931445	0.466203	0.670757	0.446245	0.494376	0.520452	0.323305	0.498889	0.550656	0.418078	0.296229
TCGA-DJ-A2QB-01A-11R-A19O-07	0.0866479	0.315681	0.261263	0.690015	0.492305	0.448329	0.470338	0.565376	0.614793	0.336794	0.349566	0.487108	0.283093	0.632066	0.754322	0.384457	0.738679	0.500188	0.51542	0.490031	0.335455	0.431926	0.510469	0.398583	0.251496
TCGA-DJ-A2QC-01A-11R-A18C-07	0.164786	0.378845	0.291865	0.698137	0.59817	0.455881	0.48331	0.595207	0.610748	0.317177	0.383976	0.569452	0.313653	0.687465	0.891597	0.531588	0.717228	0.479666	0.498541	0.509822	0.297824	0.481144	0.538776	0.391952	0.275976
TCGA-DJ-A3UK-01A-11R-A22L-07	0.0592168	0.314469	0.156213	0.684614	0.425953	0.416577	0.525029	0.636415	0.654007	0.262912	0.366488	0.503093	0.255955	0.655314	0.80213	0.395556	0.759875	0.504304	0.500135	0.486428	0.314398	0.460551	0.521626	0.384071	0.23739
TCGA-DJ-A3UM-01A-11R-A22L-07	0.359296	0.367289	0.264372	0.677244	0.481329	0.516965	0.48341	0.613704	0.666493	0.30359	0.397675	0.522758	0.316736	0.666604	0.732477	0.395931	0.752565	0.515977	0.538504	0.496304	0.306238	0.519487	0.483528	0.394617	0.370712
TCGA-DJ-A3UN-01A-11R-A22L-07	0.0560285	0.456281	0.285001	0.690389	0.464625	0.490119	0.499114	0.577371	0.644762	0.266876	0.391554	0.508365	0.271121	0.649316	0.839783	0.44539	0.755407	0.518332	0.500326	0.536044	0.310493	0.478656	0.523805	0.386978	0.265931
TCGA-DJ-A3UO-01A-11R-A22L-07	0.146264	0.536346	0.161337	0.663098	0.370143	0.488	0.522144	0.542335	0.592842	0.244878	0.361377	0.545421	0.278646	0.662698	0.755859	0.316837	0.729	0.551707	0.532781	0.490115	0.302974	0.4702	0.398277	0.405443	0.321478
TCGA-DJ-A3UP-01A-11R-A22L-07	0	0.506412	0.213621	0.701451	0.500391	0.349865	0.480285	0.465776	0.540967	0.0978032	0.321735	0.456433	0.315638	0.639746	0.753554	0.430417	0.756193	0.510691	0.502596	0.513016	0.317737	0.432725	0.546254	0.394321	0.257478
TCGA-DJ-A3UQ-01A-11R-A22L-07	0.271665	0.554565	0.241393	0.692122	0.478875	0.662496	0.511355	0.680114	0.698145	0.326754	0.414718	0.517554	0.334817	0.64404	0.705857	0.499637	0.768245	0.523019	0.51003	0.540884	0.304663	0.570368	0.436376	0.444068	0.590812
TCGA-DJ-A3UR-01A-11R-A22L-07	0	0.375192	0.197044	0.687507	0.471745	0.366284	0.507597	0.57954	0.583601	0.215754	0.341982	0.540734	0.297845	0.678932	0.786596	0.413464	0.733953	0.515724	0.518698	0.484336	0.300788	0.43115	0.539341	0.370615	0.248257
TCGA-DJ-A3US-01A-11R-A22L-07	0.0529723	0.598386	0.431543	0.714727	0.660608	0.490915	0.492806	0.604178	0.650935	0.176214	0.37746	0.588409	0.423092	0.650346	0.774247	0.702547	0.783561	0.529759	0.504455	0.565507	0.31281	0.532974	0.488898	0.4554	0.417806
TCGA-DJ-A3UT-01A-11R-A22L-07	0.113434	0.156872	0.206465	0.689532	0.452823	0.267314	0.449146	0.473299	0.491998	0.211156	0.296594	0.514816	0.219721	0.649139	0.825128	0.378981	0.724978	0.474459	0.504026	0.514956	0.290135	0.430177	0.476735	0.357209	0.205994
TCGA-DJ-A3UU-01A-11R-A22L-07	0.33182	0.491638	0.292893	0.690558	0.558938	0.591134	0.523717	0.630482	0.638742	0.208006	0.368198	0.493647	0.308901	0.660493	0.697514	0.52387	0.768299	0.540443	0.516736	0.531526	0.299202	0.540388	0.495429	0.400888	0.36934
TCGA-DJ-A3UV-01A-11R-A22L-07	0.23008	0.501433	0.258789	0.702286	0.535848	0.504263	0.48685	0.590826	0.620096	0.242388	0.381456	0.542205	0.356574	0.66149	0.774027	0.487423	0.759271	0.510316	0.534155	0.552818	0.306582	0.557269	0.447037	0.446193	0.389977
TCGA-DJ-A3UW-01A-11R-A22L-07	0.101919	0.58527	0.460865	0.727128	0.627277	0.62131	0.485481	0.654147	0.69205	0.285258	0.418813	0.557176	0.372114	0.640418	0.77732	0.673239	0.762644	0.52421	0.553056	0.562465	0.327939	0.58093	0.474928	0.421503	0.543114
TCGA-DJ-A3UX-01A-11R-A22L-07	0.300182	0.483101	0.343905	0.705383	0.60534	0.448669	0.491791	0.603359	0.614892	0.264551	0.323021	0.564281	0.320936	0.67009	0.747461	0.591573	0.782202	0.53564	0.508579	0.526258	0.303842	0.565391	0.44437	0.407193	0.362479
TCGA-DJ-A3UY-01A-21R-A22L-07	0.21661	0.461779	0.299864	0.696437	0.450461	0.659377	0.486789	0.69102	0.684152	0.294052	0.395694	0.519334	0.306302	0.660562	0.770789	0.537735	0.772196	0.52873	0.505512	0.499471	0.309011	0.554801	0.47204	0.429744	0.498436
TCGA-DJ-A3UZ-01A-11R-A22U-07	0.241352	0.399592	0.401527	0.711813	0.583082	0.436869	0.485653	0.553226	0.586008	0.216726	0.322249	0.559383	0.285192	0.659152	0.813656	0.599143	0.776743	0.509211	0.493766	0.559656	0.316741	0.545714	0.482124	0.38975	0.330754
TCGA-DJ-A3V0-01A-11R-A22U-07	0.320427	0.45868	0.222367	0.692252	0.517929	0.59473	0.492781	0.642458	0.67488	0.353755	0.392685	0.534498	0.360266	0.664213	0.898842	0.44637	0.744156	0.528915	0.57249	0.498721	0.264953	0.532377	0.444832	0.462185	0.394533
TCGA-DJ-A3V2-01A-11R-A22U-07	0.0736832	0.517308	0.435322	0.708463	0.686964	0.579822	0.503612	0.653145	0.692709	0.252794	0.377274	0.558582	0.375474	0.651862	0.744443	0.708461	0.786588	0.528207	0.543156	0.561198	0.345231	0.549852	0.474571	0.432044	0.415171
TCGA-DJ-A3V3-01A-11R-A22U-07	0.140255	0.391782	0.365022	0.70683	0.561156	0.475388	0.484248	0.577429	0.604749	0.239572	0.348296	0.574332	0.283909	0.666916	0.819529	0.585878	0.75144	0.495343	0.519198	0.525294	0.302301	0.513909	0.473974	0.415472	0.341237
TCGA-DJ-A3V4-01A-11R-A22U-07	0.122871	0.410554	0.263841	0.683421	0.486423	0.556485	0.487286	0.641203	0.662934	0.244621	0.338728	0.482766	0.276612	0.643764	0.694605	0.433478	0.767323	0.526289	0.492061	0.494085	0.284006	0.533693	0.446407	0.414697	0.368297
TCGA-DJ-A3V5-01A-11R-A22U-07	0.158466	0.452937	0.206825	0.694958	0.450592	0.609034	0.506273	0.639851	0.648473	0.300517	0.361368	0.454664	0.203415	0.655667	0.717932	0.426635	0.766903	0.531828	0.495021	0.497579	0.286634	0.535888	0.480603	0.43581	0.515286
TCGA-DJ-A3V6-01A-11R-A22U-07	0	0.486115	0.227281	0.697018	0.469412	0.556917	0.503856	0.624855	0.693895	0.306943	0.413394	0.517694	0.305999	0.641588	0.80213	0.508838	0.760106	0.558518	0.541714	0.535225	0.327572	0.536601	0.455959	0.458707	0.606455
TCGA-DJ-A3V7-01A-11R-A23N-07	0.0805212	0.509569	0.232215	0.676146	0.437895	0.52793	0.476136	0.597422	0.665348	0.256512	0.370403	0.510235	0.153632	0.645276	0.769032	0.484324	0.752613	0.511555	0.533433	0.480689	0.271279	0.510918	0.460217	0.411529	0.435864
TCGA-DJ-A3V8-01A-11R-A23N-07	0.148088	0.480595	0.285819	0.692422	0.435649	0.517071	0.486388	0.590842	0.637798	0.195733	0.351867	0.502278	0.220199	0.6431	0.612822	0.444782	0.747313	0.503946	0.48387	0.494843	0.284697	0.520182	0.478286	0.422102	0.364949
TCGA-DJ-A3V9-01A-11R-A23N-07	0.166458	0.37139	0.29027	0.684575	0.476426	0.495794	0.497346	0.584648	0.633718	0.285212	0.364174	0.531651	0.240924	0.673248	0.730062	0.397665	0.753024	0.511912	0.527158	0.493499	0.307297	0.522191	0.472948	0.412091	0.243866
TCGA-DJ-A3VA-01A-11R-A23N-07	0.274769	0.426647	0.30169	0.706083	0.549428	0.445457	0.479237	0.565681	0.615574	0.192439	0.338482	0.459335	0.20527	0.657123	0.720896	0.460423	0.76279	0.532693	0.528206	0.512563	0.297708	0.506491	0.478256	0.390406	0.1909
TCGA-DJ-A3VB-01A-11R-A23N-07	0.122606	0.696172	0.23552	0.695099	0.572661	0.64941	0.458157	0.626544	0.679635	0.265165	0.40262	0.506181	0.274308	0.62865	0.830562	0.498209	0.742475	0.527859	0.547885	0.504779	0.270769	0.563457	0.454362	0.41345	0.567649
TCGA-DJ-A3VD-01A-11R-A23N-07	0.272262	0.630785	0.536683	0.726321	0.617069	0.695089	0.499761	0.693595	0.734688	0.287155	0.441292	0.553179	0.409985	0.635337	0.835062	0.667428	0.78636	0.551027	0.55646	0.572372	0.319772	0.592997	0.380258	0.49173	0.548603
TCGA-DJ-A3VE-01A-11R-A23N-07	0.164529	0.313181	0.227912	0.696339	0.461931	0.524773	0.485584	0.580826	0.602008	0.283858	0.358117	0.507063	0.188886	0.656761	0.769636	0.376585	0.760704	0.567922	0.54956	0.492566	0.293566	0.493638	0.470499	0.389666	0.171524
TCGA-DJ-A3VF-01A-11R-A23N-07	0.0681893	0.556745	0.269083	0.716376	0.536633	0.725045	0.509683	0.726708	0.721776	0.367893	0.484664	0.536371	0.291592	0.639446	0.768977	0.560899	0.776744	0.540391	0.557121	0.551201	0.308584	0.611898	0.526033	0.46543	0.662715
TCGA-DJ-A3VG-01A-11R-A23N-07	0	0.288599	0.214246	0.688538	0.434591	0.347594	0.456632	0.504447	0.499175	0.182727	0.3153	0.470807	0.280166	0.640154	0.918986	0.419974	0.748619	0.527395	0.558948	0.510028	0.317423	0.413103	0.502574	0.37748	0.239146
TCGA-DJ-A3VI-01A-11R-A23N-07	0.143524	0.471361	0.307385	0.699696	0.488057	0.440882	0.4566	0.541443	0.591989	0.170336	0.298088	0.505253	0.231061	0.64164	0.687634	0.417474	0.749985	0.513894	0.475165	0.490642	0.268228	0.464104	0.456632	0.432246	0.239365
TCGA-DJ-A3VJ-01A-11R-A23N-07	0.267955	0.522769	0.281075	0.705561	0.546376	0.589327	0.484549	0.60463	0.645113	0.228658	0.399703	0.539535	0.315823	0.65259	0.866952	0.545903	0.762433	0.549194	0.540902	0.543484	0.301012	0.613367	0.35558	0.462099	0.424392
TCGA-DJ-A3VK-01A-11R-A23N-07	0.106482	0.291427	0.196772	0.711949	0.508893	0.271039	0.501389	0.509474	0.564919	0.31834	0.379276	0.581299	0.293054	0.628341	0.885285	0.433106	0.750567	0.54984	0.568052	0.492937	0.319029	0.417931	0.486572	0.391648	0.182886
TCGA-DJ-A3VL-01A-11R-A23N-07	0	0.454848	0.438102	0.724719	0.67853	0.400541	0.479364	0.544134	0.58423	0.217412	0.361611	0.576618	0.350824	0.653415	0.852078	0.635962	0.754405	0.529045	0.525669	0.539243	0.296555	0.505566	0.445321	0.376792	0.269499
TCGA-DJ-A3VM-01A-11R-A23N-07	0.123269	0.246147	0.25099	0.696533	0.390117	0.310834	0.45573	0.489628	0.55058	0.197962	0.301029	0.464498	0.213168	0.624985	0.830562	0.365449	0.737249	0.495447	0.548412	0.505162	0.296306	0.40525	0.446393	0.410227	0.181404
TCGA-DJ-A4UL-01A-11R-A250-07	0.0621217	0.474633	0.204975	0.712141	0.617557	0.535116	0.505831	0.596207	0.614423	0.232017	0.384616	0.532227	0.311219	0.665745	0.842692	0.541897	0.739582	0.471834	0.491289	0.498836	0.30125	0.492426	0.510526	0.401984	0.397003
TCGA-DJ-A4UP-01A-11R-A250-07	0.210015	0.50726	0.484348	0.731303	0.624259	0.544271	0.507899	0.606544	0.626247	0.255487	0.431764	0.650136	0.362896	0.650523	0.831165	0.662255	0.774532	0.517925	0.535704	0.616354	0.296219	0.549878	0.465201	0.443389	0.363467
TCGA-DJ-A4UQ-01A-11R-A250-07	0.169668	0.332595	0.287672	0.697303	0.501894	0.553346	0.49764	0.595763	0.66638	0.230976	0.385188	0.489454	0.269115	0.660088	0.756298	0.461831	0.759637	0.5504	0.567962	0.513683	0.30913	0.536044	0.515952	0.41555	0.337505
TCGA-DJ-A4UR-01A-11R-A250-07	0.248778	0.414005	0.295812	0.692008	0.473705	0.283258	0.480891	0.481056	0.529513	0.208043	0.339234	0.55945	0.321399	0.634874	0.916296	0.456345	0.72644	0.483887	0.527383	0.547814	0.267687	0.462671	0.517614	0.354701	0.283989
TCGA-DJ-A4UT-01A-11R-A250-07	0.217107	0.626115	0.324255	0.725286	0.670668	0.556635	0.494535	0.609698	0.654759	0.252708	0.429716	0.595321	0.459109	0.670714	0.82639	0.701906	0.783029	0.532262	0.536241	0.561622	0.334118	0.592169	0.43649	0.442797	0.646523
TCGA-DJ-A4UW-01A-11R-A250-07	0.36087	0.395754	0.314632	0.696981	0.554335	0.621114	0.501408	0.666524	0.641065	0.262895	0.337931	0.519779	0.325102	0.662912	0.878149	0.492081	0.757237	0.500648	0.530705	0.52663	0.300356	0.528243	0.457473	0.405764	0.425709
TCGA-DJ-A4V0-01A-11R-A250-07	0.0911243	0.556661	0.477967	0.719683	0.63292	0.461437	0.463863	0.576334	0.621428	0.203324	0.337455	0.537645	0.372663	0.652046	0.828805	0.699305	0.801386	0.526547	0.55845	0.590683	0.33819	0.575845	0.456778	0.429712	0.435809
TCGA-DJ-A4V2-01A-11R-A250-07	0.191942	0.504719	0.294745	0.694616	0.4574	0.550768	0.473968	0.614592	0.700281	0.236417	0.386874	0.498324	0.213881	0.639088	0.626269	0.502851	0.765598	0.536992	0.500389	0.495037	0.256982	0.552986	0.476698	0.423231	0.434437
TCGA-DJ-A4V4-01A-11R-A250-07	0.0919367	0.407464	0.286814	0.70303	0.472952	0.544143	0.489497	0.62235	0.623084	0.248319	0.355585	0.513543	0.213097	0.655614	0.812723	0.453133	0.737542	0.5041	0.530484	0.52863	0.257771	0.519537	0.491239	0.381741	0.354081
TCGA-DJ-A4V5-01A-11R-A250-07	0.0594937	0.553109	0.316409	0.718538	0.593955	0.667072	0.501687	0.67663	0.6909	0.307933	0.443088	0.583309	0.339376	0.648936	0.749931	0.609754	0.768221	0.575769	0.571191	0.567184	0.307346	0.594327	0.451191	0.453227	0.551896
TCGA-DO-A1JZ-01A-11R-A13Y-07	0.0626744	0.268854	0.152271	0.676773	0.3558	0.31096	0.483689	0.521775	0.511782	0.13314	0.36407	0.524587	0.249299	0.677443	0.624787	0.246283	0.721658	0.527177	0.496653	0.493768	0.309445	0.477254	0.411097	0.418374	0.103793
TCGA-DO-A1K0-01A-11R-A13Y-07	0.0546401	0.357164	0.17885	0.688226	0.404413	0.484933	0.480378	0.575248	0.635314	0.175155	0.389938	0.503397	0.169666	0.656228	0.714858	0.39719	0.759295	0.544543	0.519984	0.478009	0.280048	0.456329	0.475254	0.429112	0.263187
TCGA-DO-A2HM-01B-11R-A22L-07	0.184852	0.762831	0.583278	0.72047	0.680712	0.823609	0.543191	0.745594	0.781493	0.440029	0.470066	0.510127	0.338762	0.611797	0.939569	0.733419	0.801973	0.636163	0.600027	0.572473	0.38922	0.614449	0.398345	0.44602	0.614962
TCGA-E3-A3DY-01A-11R-A20F-07	0.0945063	0.429053	0.331018	0.710326	0.508492	0.513059	0.494434	0.59354	0.685266	0.186234	0.339576	0.473748	0.242788	0.657882	0.682584	0.481094	0.755874	0.577584	0.52075	0.514838	0.298131	0.475172	0.499893	0.412525	0.339151
TCGA-E3-A3DZ-01A-11R-A20F-07	0.766807	0.36435	0.178009	0.701508	0.356959	0.253212	0.479892	0.466388	0.450383	0.186041	0.263939	0.490959	0.169464	0.629363	0.864372	0.332439	0.736533	0.512875	0.515242	0.472437	0.295397	0.411422	0.440068	0.423514	0.0731105
TCGA-E3-A3E0-01A-11R-A20F-07	0.0683269	0.40968	0.2141	0.702194	0.52813	0.423019	0.503262	0.565331	0.621325	0.168542	0.35036	0.551196	0.314973	0.645982	0.712608	0.494329	0.766175	0.507568	0.496944	0.528388	0.311794	0.520611	0.47607	0.454665	0.326253
TCGA-E3-A3E1-01A-11R-A20F-07	0.20364	0.483078	0.283651	0.690959	0.495649	0.565796	0.473216	0.632662	0.686041	0.244294	0.366857	0.488769	0.222511	0.663243	0.656128	0.464267	0.744566	0.503926	0.530576	0.526837	0.307518	0.497044	0.508604	0.448388	0.379713
TCGA-E3-A3E2-01A-11R-A20F-07	0.151469	0.508468	0.549394	0.724488	0.637273	0.515425	0.487917	0.616827	0.624428	0.215721	0.34967	0.520279	0.358637	0.664478	0.811955	0.666468	0.778356	0.533901	0.501011	0.585704	0.33856	0.535997	0.449059	0.461888	0.387068
TCGA-E3-A3E3-01A-11R-A20F-07	0.0878701	0.46758	0.208775	0.683631	0.443173	0.511287	0.479895	0.624497	0.627032	0.213717	0.347319	0.453623	0.263174	0.671088	0.618805	0.398067	0.736732	0.501371	0.523838	0.507778	0.284237	0.480616	0.440944	0.441321	0.373182
TCGA-E3-A3E5-01A-11R-A20F-07	0.0554733	0.502388	0.273558	0.706132	0.477656	0.475141	0.505192	0.59356	0.557494	0.257796	0.339202	0.505087	0.199959	0.660358	0.894725	0.392271	0.739823	0.548681	0.49761	0.49111	0.27286	0.442383	0.475578	0.398064	0.251935
TCGA-E8-A242-01A-21R-A16R-07	0.138683	0.661035	0.337236	0.704125	0.600544	0.700997	0.506117	0.681205	0.740113	0.289643	0.459096	0.494553	0.270285	0.650342	0.624403	0.610104	0.740492	0.502049	0.567307	0.53794	0.318116	0.604532	0.430963	0.422201	0.608815
TCGA-E8-A2EA-01A-11R-A180-07	0.041243	0.691126	0.384392	0.707423	0.662248	0.624288	0.495293	0.696566	0.729166	0.266975	0.396711	0.516327	0.474269	0.635694	0.767605	0.633802	0.755921	0.509397	0.5359	0.530247	0.313777	0.610685	0.481964	0.482286	0.533948
TCGA-E8-A2JQ-01A-11R-A180-07	0.0912598	0.729128	0.430757	0.72958	0.730441	0.622119	0.489425	0.617319	0.680037	0.217917	0.402573	0.568358	0.495709	0.628944	0.679181	0.778331	0.788642	0.531116	0.555578	0.589348	0.357309	0.639183	0.444171	0.499627	0.457819
TCGA-E8-A3X7-01A-11R-A22U-07	0.14104	0.397468	0.248498	0.701946	0.498117	0.569189	0.512961	0.626377	0.637456	0.279878	0.398508	0.501011	0.263724	0.662069	0.795763	0.457729	0.728542	0.497967	0.556949	0.516529	0.330335	0.524342	0.504643	0.407066	0.402437
TCGA-E8-A413-01A-21R-A23N-07	0.571434	0.48205	0.268037	0.706356	0.507464	0.654975	0.511219	0.668047	0.698706	0.264424	0.366897	0.522474	0.263835	0.645249	0.754762	0.531993	0.770001	0.506561	0.539906	0.512938	0.289722	0.544064	0.457955	0.426767	0.419782
TCGA-E8-A414-01A-11R-A23N-07	0.13829	0.614075	0.32629	0.712335	0.511119	0.690521	0.514345	0.661512	0.706988	0.324303	0.421093	0.566812	0.293545	0.652892	0.780504	0.528516	0.77568	0.534021	0.538805	0.528523	0.325504	0.584161	0.479559	0.449185	0.500631
TCGA-E8-A415-01A-11R-A23N-07	0.142479	0.443474	0.221895	0.684419	0.450757	0.504454	0.475518	0.589206	0.666907	0.195548	0.332264	0.522298	0.255769	0.649199	0.77013	0.424845	0.756753	0.503106	0.507209	0.477769	0.289838	0.504041	0.429251	0.417863	0.248477
TCGA-E8-A416-01A-11R-A23N-07	0.29337	0.352306	0.331647	0.709666	0.520202	0.429432	0.46707	0.556237	0.557435	0.265457	0.270987	0.582101	0.204846	0.659027	0.723256	0.528091	0.762503	0.506649	0.501295	0.530808	0.309368	0.520447	0.466502	0.396575	0.304901
TCGA-E8-A417-01A-21R-A23N-07	0.0340748	0.407763	0.341298	0.709812	0.587731	0.463278	0.453107	0.558276	0.659113	0.132699	0.3214	0.491267	0.270806	0.627298	0.776168	0.552895	0.769136	0.530086	0.542142	0.510425	0.281075	0.472514	0.496084	0.380382	0.366925
TCGA-E8-A418-01A-11R-A23N-07	0.0353424	0.629684	0.193043	0.682347	0.539253	0.564546	0.443618	0.577	0.644306	0.1585	0.34277	0.491798	0.300996	0.627078	0.748669	0.478011	0.762181	0.517567	0.523731	0.513051	0.248089	0.50714	0.427756	0.457123	0.424392
TCGA-E8-A419-01A-11R-A23N-07	0	0.669165	0.395505	0.71276	0.624058	0.596615	0.482918	0.641891	0.682938	0.192005	0.401911	0.47751	0.385178	0.617628	0.744717	0.634174	0.780087	0.537302	0.516589	0.543542	0.343	0.586531	0.46092	0.452272	0.477414
TCGA-E8-A432-01A-11R-A23N-07	0.428893	0.415905	0.18309	0.69421	0.413974	0.566658	0.49791	0.61128	0.639395	0.237758	0.409542	0.561251	0.313899	0.655141	0.788627	0.477245	0.748022	0.503037	0.560148	0.547765	0.328461	0.497055	0.408426	0.46373	0.312366
TCGA-E8-A433-01A-11R-A23N-07	0.240009	0.473901	0.321092	0.698053	0.533015	0.645816	0.489436	0.650251	0.668377	0.267627	0.366087	0.543235	0.321519	0.653511	0.873923	0.48879	0.727431	0.479383	0.480966	0.526426	0.294156	0.549634	0.491694	0.406036	0.458971
TCGA-E8-A434-01A-11R-A23N-07	0.316957	0.454072	0.239954	0.689398	0.475565	0.540444	0.469309	0.634031	0.616518	0.244067	0.336434	0.533551	0.267015	0.666225	0.845436	0.410195	0.750128	0.495242	0.524218	0.502629	0.302185	0.521991	0.462498	0.416828	0.371919
TCGA-E8-A436-01A-12R-A23W-07	0.244156	0.593401	0.245062	0.69525	0.519678	0.65221	0.480879	0.683152	0.718783	0.265073	0.387729	0.570941	0.286077	0.646093	0.688238	0.561069	0.765807	0.513242	0.51805	0.519032	0.295239	0.540909	0.496458	0.412233	0.43526
TCGA-E8-A437-01A-12R-A23W-07	0	0.410426	0.16961	0.690207	0.466138	0.491106	0.475099	0.595782	0.565742	0.183138	0.311931	0.520619	0.232086	0.668146	0.911576	0.370326	0.739047	0.493896	0.481639	0.486778	0.264521	0.502975	0.473672	0.382844	0.442725
TCGA-E8-A438-01A-11R-A23W-07	0.0439044	0.270216	0.198752	0.691732	0.481357	0.445684	0.473096	0.496754	0.534734	0.206047	0.338883	0.603447	0.293788	0.665092	0.956364	0.397255	0.711682	0.484289	0.544295	0.530132	0.288082	0.439048	0.496849	0.361123	0.177672
TCGA-E8-A44K-01A-21R-A23W-07	0.0835197	0.429729	0.327801	0.694732	0.491641	0.565171	0.471966	0.613464	0.665017	0.232882	0.369557	0.501122	0.338892	0.649381	0.781217	0.503193	0.751546	0.499112	0.541966	0.512513	0.301489	0.513136	0.502262	0.420716	0.389758
TCGA-E8-A44M-01A-21R-A23W-07	0	0.698901	0.494623	0.728795	0.706004	0.532127	0.478099	0.630697	0.680703	0.204679	0.380309	0.602875	0.475835	0.626539	0.795104	0.730117	0.803986	0.534575	0.529392	0.631589	0.319075	0.58354	0.453268	0.441675	0.516878
TCGA-EL-A3CL-01A-11R-A19O-07	0.244887	0.420714	0.18676	0.704227	0.479051	0.402383	0.491434	0.581322	0.644489	0.221527	0.394356	0.529554	0.201552	0.659136	0.711236	0.405574	0.747318	0.540583	0.50579	0.468317	0.326446	0.500281	0.368773	0.398843	0.203853
TCGA-EL-A3CM-01A-11R-A19O-07	0.133695	0.415448	0.301603	0.703845	0.519496	0.604682	0.520703	0.642043	0.693907	0.327545	0.434793	0.540707	0.302662	0.648858	0.810802	0.427758	0.750344	0.529292	0.561727	0.518472	0.335979	0.537268	0.443469	0.422589	0.396893
TCGA-EL-A3CN-01A-12R-A20F-07	0.0378742	0.708166	0.387479	0.701505	0.620253	0.584345	0.481862	0.617173	0.678433	0.23759	0.407048	0.504288	0.408447	0.645077	0.619683	0.657131	0.77001	0.529697	0.511738	0.538761	0.334558	0.59094	0.424956	0.468599	0.599045
TCGA-EL-A3CO-01A-11R-A19O-07	0.537147	0.535169	0.344539	0.719514	0.631657	0.601738	0.505935	0.709446	0.778589	0.330416	0.512757	0.571471	0.396773	0.671676	0.862671	0.616497	0.748869	0.559892	0.591028	0.52368	0.350278	0.615924	0.440819	0.432896	0.436303
TCGA-EL-A3CP-01A-11R-A19O-07	0.121679	0.37705	0.176086	0.673962	0.436207	0.419093	0.51891	0.542048	0.563671	0.186381	0.333095	0.435796	0.203352	0.663958	0.827378	0.346792	0.763545	0.559786	0.465641	0.45353	0.292208	0.478569	0.507791	0.421526	0.343542
TCGA-EL-A3CR-01A-12R-A206-07	0.157561	0.450696	0.24593	0.683365	0.532638	0.61704	0.529929	0.686295	0.786299	0.278257	0.465651	0.548927	0.306564	0.634896	0.880015	0.436219	0.746938	0.508358	0.509442	0.507822	0.283952	0.53575	0.397837	0.400874	0.463966
TCGA-EL-A3CS-01A-21R-A19O-07	0.142348	0.463728	0.181802	0.694971	0.443376	0.563696	0.510236	0.566012	0.60279	0.286322	0.437487	0.43969	0.231952	0.683642	0.78731	0.394313	0.744541	0.51366	0.507926	0.486202	0.28131	0.508271	0.434555	0.408634	0.302651
TCGA-EL-A3CT-01A-12R-A206-07	0.105008	0.569012	0.279312	0.689158	0.497249	0.629438	0.521671	0.647369	0.74826	0.344529	0.493483	0.479642	0.204642	0.64584	0.729129	0.45588	0.749579	0.534251	0.603426	0.528444	0.331244	0.555456	0.470804	0.424103	0.319776
TCGA-EL-A3CU-01A-11R-A19O-07	0.108759	0.527299	0.44996	0.705522	0.529641	0.525024	0.519613	0.655105	0.674697	0.294516	0.403963	0.464411	0.253802	0.655375	0.714035	0.643637	0.786998	0.573874	0.535283	0.569158	0.336824	0.573656	0.466672	0.442318	0.525934
TCGA-EL-A3CV-01A-11R-A19O-07	0.0989585	0.709104	0.406959	0.727724	0.696556	0.698712	0.534429	0.706658	0.761114	0.378047	0.486672	0.516027	0.515323	0.664064	0.802349	0.715386	0.777154	0.586495	0.600581	0.552848	0.345701	0.619855	0.429589	0.506062	0.530655
TCGA-EL-A3CW-01A-11R-A19O-07	0.0633649	0.489998	0.557426	0.714313	0.612248	0.595774	0.47727	0.657437	0.669771	0.250053	0.332207	0.552442	0.254555	0.65416	0.754048	0.709882	0.789059	0.553542	0.542551	0.591034	0.298014	0.574644	0.47035	0.467786	0.48883
TCGA-EL-A3CX-01A-11R-A19O-07	1.55993	0.472212	0.188792	0.657504	0.382233	0.222631	0.441019	0.558215	0.645518	0.2766	0.38247	0.650685	0.174336	0.658349	0.642132	0.318492	0.702845	0.506868	0.51679	0.438568	0.307698	0.414887	0.4681	0.415583	0.334266
TCGA-EL-A3CY-01A-11R-A19O-07	0.327227	0.746859	0.554278	0.750717	0.789439	0.738205	0.522468	0.762063	0.785283	0.392853	0.505788	0.567937	0.460816	0.642132	0.972227	0.806473	0.814857	0.637392	0.593467	0.599794	0.34377	0.649456	0.39725	0.451158	0.654152
TCGA-EL-A3CZ-01A-11R-A19O-07	0.53057	0.293809	0.221125	0.681904	0.405457	0.32952	0.504694	0.543921	0.585874	0.187576	0.32521	0.522842	0.197491	0.646699	0.646248	0.384095	0.761449	0.536798	0.522722	0.512508	0.340613	0.448869	0.539301	0.3753	0.155332
TCGA-EL-A3D0-01A-12R-A206-07	0.041243	0.445383	0.173804	0.696914	0.423674	0.482242	0.520512	0.559209	0.592831	0.190494	0.348456	0.535893	0.309051	0.662283	0.898622	0.345552	0.746754	0.56633	0.567675	0.475585	0.338201	0.462652	0.476392	0.416305	0.213952
TCGA-EL-A3D1-01A-11R-A19O-07	0.100036	0.514276	0.250723	0.680671	0.478436	0.568054	0.48992	0.631961	0.639362	0.319148	0.395722	0.595847	0.276254	0.65554	0.93386	0.42235	0.681222	0.495985	0.509197	0.520495	0.295982	0.521954	0.490204	0.382834	0.396015
TCGA-EL-A3D4-01A-11R-A19O-07	0.0654344	0.302349	0.170236	0.712015	0.514529	0.468964	0.494936	0.560745	0.595893	0.278105	0.382589	0.60682	0.246921	0.700525	0.810912	0.397744	0.705585	0.508984	0.535494	0.548351	0.337405	0.428241	0.512421	0.40801	0.211428
TCGA-EL-A3D5-01A-22R-A206-07	0.738119	0.192989	0.245494	0.703351	0.483767	0.35471	0.513908	0.498015	0.48967	0.200901	0.295464	0.42481	0.336156	0.641528	0.655964	0.345501	0.725091	0.452624	0.475501	0.468719	0.349958	0.40143	0.517904	0.391377	0.236292
TCGA-EL-A3D6-01A-12R-A206-07	0	0.491463	0.350968	0.706016	0.561038	0.664498	0.515041	0.667351	0.691822	0.327063	0.486077	0.505092	0.342591	0.615707	0.759866	0.579284	0.766598	0.534259	0.563612	0.52337	0.320286	0.573571	0.400945	0.452256	0.486525
TCGA-EL-A3GO-01A-11R-A206-07	0.188148	0.300133	0.250062	0.701681	0.502481	0.309628	0.488944	0.512936	0.508948	0.180081	0.341657	0.535416	0.271574	0.631339	0.817718	0.438646	0.753997	0.534603	0.544956	0.489049	0.33096	0.474891	0.46765	0.455772	0.143751
TCGA-EL-A3GP-01A-11R-A206-07	0.0413832	0.457108	0.275858	0.707861	0.509083	0.604268	0.513074	0.715044	0.797829	0.421617	0.499203	0.497577	0.25402	0.650163	0.789011	0.512777	0.735986	0.534878	0.587214	0.496886	0.361871	0.51382	0.442173	0.499958	0.458313
TCGA-EL-A3GQ-01A-11R-A206-07	0.104605	0.458264	0.204618	0.696417	0.512148	0.606821	0.531889	0.646925	0.692083	0.271436	0.375769	0.471188	0.279164	0.659906	0.845326	0.435659	0.782346	0.573308	0.542903	0.48836	0.334667	0.529613	0.448164	0.402296	0.269993
TCGA-EL-A3GR-01A-21R-A206-07	0.135929	0.404849	0.245971	0.711825	0.432538	0.595337	0.526285	0.607343	0.667188	0.285952	0.446938	0.54876	0.198716	0.65593	0.704265	0.42938	0.771128	0.548165	0.507087	0.491054	0.324338	0.551745	0.426849	0.417482	0.250672
TCGA-EL-A3GS-01A-11R-A20F-07	0.264476	0.577031	0.213292	0.674097	0.424779	0.426631	0.466416	0.542243	0.617514	0.175324	0.350993	0.423857	0.201851	0.661669	0.543279	0.410122	0.751883	0.528622	0.506546	0.492564	0.316509	0.540431	0.423334	0.453787	0.359789
TCGA-EL-A3GU-01A-11R-A21D-07	0.243182	0.381648	0.213083	0.683876	0.391033	0.58155	0.502553	0.633432	0.639533	0.351257	0.436803	0.479943	0.267725	0.643629	0.761842	0.328628	0.739295	0.510553	0.513211	0.510922	0.348286	0.571597	0.425011	0.4564	0.366925
TCGA-EL-A3GV-01A-11R-A21D-07	0.159629	0.433957	0.274316	0.700785	0.538179	0.617885	0.511452	0.699513	0.701818	0.315394	0.395694	0.499156	0.291796	0.653361	0.696855	0.531858	0.76183	0.554649	0.546598	0.525418	0.3169	0.545251	0.445359	0.421406	0.490367
TCGA-EL-A3GW-01A-11R-A206-07	0.0501882	0.401992	0.18971	0.68761	0.388281	0.312124	0.47943	0.517761	0.570453	0.201263	0.346705	0.506212	0.253342	0.639959	0.617487	0.345597	0.731677	0.499821	0.476991	0.552569	0.322974	0.469228	0.377858	0.40462	0.279049
TCGA-EL-A3GX-01A-11R-A206-07	0.0926134	0.636922	0.253291	0.685588	0.50541	0.602769	0.488875	0.66487	0.748038	0.234012	0.418726	0.49138	0.294811	0.645734	0.67737	0.490018	0.767484	0.539069	0.541554	0.522939	0.272851	0.54976	0.459475	0.444186	0.453812
TCGA-EL-A3GY-01A-21R-A206-07	0.0816123	0.462067	0.292673	0.707278	0.514551	0.60421	0.503925	0.682735	0.710925	0.277479	0.432229	0.505555	0.247998	0.647154	0.653164	0.481195	0.752363	0.535245	0.510819	0.488705	0.288959	0.535958	0.515883	0.423772	0.396838
TCGA-EL-A3GZ-01A-11R-A20F-07	0.216858	0.443817	0.19954	0.680472	0.441425	0.591491	0.510874	0.591906	0.581337	0.237736	0.335875	0.511096	0.301781	0.662364	0.744552	0.472369	0.761846	0.522089	0.54671	0.494854	0.336314	0.52755	0.406232	0.43	0.344036
TCGA-EL-A3H1-01A-11R-A21D-07	0.0482362	0.255039	0.232701	0.703104	0.37899	0.302639	0.449988	0.504528	0.554687	0.153422	0.277799	0.470243	0.173045	0.624874	0.776607	0.381669	0.730898	0.482437	0.519645	0.480298	0.297149	0.396657	0.504811	0.382894	0.157199
TCGA-EL-A3H2-01A-11R-A20F-07	0.109695	0.331329	0.168148	0.694966	0.533975	0.331493	0.459592	0.484667	0.505732	0.172285	0.335636	0.492658	0.251137	0.649096	0.820023	0.432542	0.738571	0.565362	0.543488	0.476705	0.30076	0.418132	0.468191	0.372131	0.139525
TCGA-EL-A3H3-01A-11R-A206-07	0	0.610274	0.304898	0.708369	0.650178	0.597518	0.484544	0.636791	0.652753	0.382125	0.494795	0.521473	0.293045	0.604749	0.6502	0.59241	0.750397	0.538318	0.486757	0.617313	0.316972	0.518977	0.571683	0.491864	0.52588
TCGA-EL-A3H4-01A-11R-A206-07	0.136848	0.568586	0.173925	0.671999	0.406665	0.526896	0.498079	0.560322	0.670033	0.227688	0.425077	0.4738	0.167742	0.656039	0.636753	0.379988	0.739893	0.552841	0.53116	0.486749	0.288239	0.523412	0.513573	0.461711	0.317306
TCGA-EL-A3H5-01A-11R-A206-07	0.106884	0.500626	0.372806	0.71486	0.558286	0.701729	0.527498	0.698247	0.74936	0.438331	0.479451	0.463709	0.344764	0.659053	0.922334	0.575747	0.757234	0.526994	0.572952	0.53879	0.333546	0.59354	0.429009	0.491246	0.595038
TCGA-EL-A3H7-01A-11R-A21D-07	0.216734	0.535323	0.375982	0.708036	0.622372	0.616672	0.50396	0.639309	0.633053	0.284524	0.430006	0.474551	0.362299	0.631732	0.751139	0.628438	0.762781	0.530647	0.556925	0.544747	0.307618	0.568465	0.477034	0.443725	0.541029
TCGA-EL-A3H8-01A-11R-A20F-07	0.0694272	0.394056	0.192647	0.694104	0.447861	0.532982	0.505357	0.595338	0.607181	0.2498	0.36118	0.463649	0.254591	0.655411	0.686097	0.371143	0.755276	0.544724	0.525657	0.486873	0.325969	0.511724	0.518714	0.42342	0.351556
TCGA-EL-A3MW-01A-11R-A20F-07	0.143524	0.358505	0.154683	0.691192	0.482743	0.412703	0.514807	0.594097	0.687116	0.207004	0.332811	0.491618	0.294871	0.650433	0.79483	0.44795	0.757766	0.519178	0.517737	0.472693	0.292907	0.444703	0.497902	0.385183	0.260772
TCGA-EL-A3MX-01A-11R-A21D-07	0	0.439398	0.139883	0.674736	0.343268	0.384065	0.473054	0.54717	0.541547	0.177518	0.265183	0.57085	0.155777	0.675763	0.863384	0.257625	0.699421	0.483878	0.474429	0.451398	0.246047	0.447389	0.456932	0.363093	0.382842
TCGA-EL-A3MY-01A-11R-A21D-07	0.0469799	0.476842	0.370764	0.69555	0.457654	0.674086	0.518953	0.67251	0.711887	0.390249	0.469027	0.509507	0.287848	0.633324	0.737966	0.498423	0.767313	0.570872	0.577731	0.52353	0.312303	0.586626	0.416571	0.449673	0.60887
TCGA-EL-A3MZ-01A-11R-A21D-07	0	0.500334	0.202021	0.696624	0.460086	0.57594	0.523877	0.600568	0.6805	0.30765	0.447496	0.452018	0.256411	0.640032	0.765245	0.431942	0.735017	0.564495	0.546119	0.498573	0.308506	0.529391	0.472886	0.445996	0.440639
TCGA-EL-A3N2-01A-11R-A20F-07	0.0409625	0.497286	0.24177	0.698405	0.453852	0.532688	0.480865	0.573657	0.648569	0.235069	0.388517	0.543076	0.275806	0.635733	0.736594	0.448748	0.768684	0.517793	0.508259	0.498621	0.293331	0.498898	0.458462	0.41432	0.470553
TCGA-EL-A3N3-01A-11R-A20F-07	0.282143	0.589688	0.378422	0.692628	0.583447	0.604055	0.496189	0.644085	0.706952	0.256801	0.413885	0.490732	0.352832	0.625873	0.704375	0.553416	0.768619	0.537457	0.527029	0.531223	0.315067	0.565892	0.398358	0.438986	0.557385
TCGA-EL-A3T0-01A-22R-A22L-07	0.0485152	0.34143	0.262619	0.710933	0.547614	0.496534	0.483389	0.639533	0.663007	0.2943	0.396775	0.572812	0.288429	0.678364	0.858444	0.500144	0.750254	0.505998	0.547779	0.519685	0.329161	0.502982	0.401723	0.388673	0.239365
TCGA-EL-A3T1-01A-11R-A22L-07	0.0965317	0.566708	0.386585	0.70955	0.570272	0.509232	0.472211	0.60037	0.681934	0.201713	0.41192	0.50528	0.340245	0.627496	0.68939	0.575802	0.762034	0.544826	0.55157	0.509019	0.264245	0.583079	0.407546	0.450187	0.543883
TCGA-EL-A3T2-01A-11R-A22L-07	0.682394	0.273309	0.185196	0.702061	0.434434	0.313722	0.495935	0.506148	0.558585	0.141787	0.308239	0.475095	0.21055	0.634221	0.716779	0.320985	0.750184	0.548161	0.493565	0.470826	0.316272	0.447118	0.498973	0.355658	0.176848
TCGA-EL-A3T3-01A-11R-A22L-07	0.170951	0.526103	0.209178	0.679426	0.431995	0.541216	0.492567	0.62288	0.694834	0.249114	0.375828	0.559867	0.219531	0.655771	0.820627	0.370273	0.741135	0.50661	0.506108	0.476151	0.27175	0.555082	0.438128	0.382021	0.312805
TCGA-EL-A3T6-01A-11R-A220-07	0.203765	0.707782	0.362662	0.718497	0.628787	0.645795	0.46689	0.644861	0.725844	0.239054	0.409508	0.491811	0.269754	0.628022	0.783138	0.634998	0.779262	0.528009	0.525583	0.532993	0.269308	0.595492	0.348197	0.458548	0.500027
TCGA-EL-A3T7-01A-11R-A22L-07	0.112367	0.410669	0.23147	0.692293	0.462832	0.528327	0.481986	0.621645	0.70508	0.234721	0.440761	0.544539	0.220185	0.657319	0.709589	0.332769	0.742293	0.517836	0.521771	0.475755	0.305313	0.527639	0.474187	0.420172	0.264779
TCGA-EL-A3T8-01A-21R-A22L-07	0.161565	0.406999	0.197159	0.691739	0.502033	0.473477	0.52089	0.606127	0.631766	0.227961	0.372034	0.528503	0.359879	0.654053	0.879466	0.406357	0.760972	0.565942	0.56908	0.503578	0.312092	0.49253	0.522049	0.426666	0.272682
TCGA-EL-A3T9-01A-21R-A22L-07	0.097476	0.429442	0.189942	0.643852	0.378364	0.638353	0.506638	0.626862	0.632071	0.363054	0.468163	0.531344	0.239546	0.613367	0.642845	0.416075	0.730824	0.496396	0.527595	0.52086	0.331644	0.564435	0.459131	0.464122	0.565289
TCGA-EL-A3TA-01A-12R-A22L-07	0.0897693	0.455595	0.323077	0.708172	0.585472	0.644714	0.4979	0.677597	0.683635	0.312364	0.355367	0.602426	0.260259	0.671687	0.909655	0.534389	0.749024	0.537416	0.552767	0.512817	0.301403	0.528344	0.426526	0.378115	0.479829
TCGA-EL-A3TB-01A-11R-A22L-07	0	0.378776	0.247942	0.681843	0.468827	0.505508	0.503744	0.584346	0.599594	0.156855	0.324501	0.579351	0.262507	0.658684	0.798013	0.458464	0.738261	0.481465	0.494848	0.51397	0.271169	0.518391	0.481498	0.412521	0.345628
TCGA-EL-A3ZG-01A-11R-A23N-07	0.125651	0.403689	0.16671	0.697273	0.519141	0.382128	0.486963	0.558827	0.556193	0.167499	0.365021	0.492607	0.299815	0.664944	0.771447	0.433062	0.736837	0.523752	0.516985	0.465631	0.320192	0.459299	0.437778	0.470163	0.264285
TCGA-EL-A3ZH-01A-31R-A23N-07	0.0536674	0.402535	0.162333	0.699338	0.458593	0.337444	0.478993	0.508479	0.552165	0.166657	0.294607	0.470747	0.239045	0.631862	0.786706	0.322614	0.738684	0.501156	0.488244	0.49391	0.282146	0.46576	0.488281	0.346162	0.192107
TCGA-EL-A3ZK-01A-21R-A23N-07	0.108892	0.450877	0.296352	0.70106	0.50897	0.537781	0.488927	0.624373	0.644972	0.238432	0.403405	0.550914	0.335211	0.632281	0.727537	0.39778	0.756685	0.547728	0.538225	0.51577	0.330385	0.548962	0.367185	0.404561	0.36665
TCGA-EL-A3ZL-01A-11R-A23N-07	0.170566	0.364144	0.227621	0.713382	0.473962	0.455709	0.495993	0.562563	0.564686	0.228253	0.348646	0.520037	0.233216	0.655566	0.939733	0.322367	0.736826	0.478036	0.512862	0.490184	0.298137	0.45944	0.447393	0.366959	0.300401
TCGA-EL-A3ZM-01A-12R-A23N-07	0.0996318	0.559094	0.253082	0.691719	0.523223	0.680622	0.490137	0.632836	0.687174	0.339644	0.430662	0.503894	0.250861	0.627915	0.823261	0.427706	0.711058	0.512554	0.506555	0.51425	0.299155	0.540678	0.43272	0.415441	0.480817
TCGA-EL-A3ZN-01A-11R-A23N-07	0	0.341926	0.180009	0.70224	0.520614	0.428947	0.496798	0.519507	0.604758	0.238346	0.3568	0.560418	0.306804	0.655617	0.90713	0.332534	0.739332	0.495787	0.518108	0.534809	0.29357	0.477432	0.424739	0.349574	0.19326
TCGA-EL-A3ZO-01A-11R-A23N-07	0.03492	0.600023	0.386542	0.698942	0.586924	0.713955	0.49429	0.712311	0.689873	0.397006	0.438986	0.500238	0.335089	0.63223	0.764751	0.612483	0.738229	0.488516	0.49862	0.57632	0.318072	0.630227	0.453309	0.452602	0.795982
TCGA-EL-A3ZP-01A-11R-A23N-07	0.142871	0.534876	0.357492	0.70462	0.616444	0.514334	0.494448	0.607714	0.641076	0.219499	0.366425	0.576258	0.371696	0.63688	0.863055	0.618569	0.773243	0.561033	0.562344	0.56157	0.289964	0.578928	0.415672	0.426968	0.581152
TCGA-EL-A3ZQ-01A-11R-A23N-07	0.0567222	0.37156	0.414745	0.701852	0.652028	0.609805	0.498381	0.632685	0.614522	0.286782	0.397552	0.592037	0.31401	0.640445	0.917339	0.600919	0.68788	0.466854	0.560255	0.508883	0.294571	0.493197	0.538397	0.358505	0.243427
TCGA-EL-A3ZR-01A-11R-A23N-07	0	0.304645	0.149887	0.691088	0.355108	0.275309	0.4678	0.47399	0.451443	0.200724	0.295137	0.560812	0.157892	0.629853	0.846644	0.268287	0.723573	0.482666	0.517851	0.492085	0.290367	0.37686	0.47892	0.386318	0.109611
TCGA-EL-A3ZS-01A-12R-A23N-07	0.0519985	0.594431	0.456952	0.700754	0.640308	0.543106	0.494755	0.630938	0.677366	0.190122	0.377699	0.536087	0.365238	0.651849	0.82617	0.647335	0.785511	0.534868	0.537545	0.548418	0.3039	0.61537	0.408133	0.41915	0.40337
TCGA-EL-A3ZT-01A-12R-A23N-07	0.278342	0.356858	0.168316	0.694565	0.476389	0.439591	0.466442	0.572657	0.615503	0.206496	0.316388	0.509013	0.18528	0.650617	0.809704	0.401224	0.747035	0.564222	0.55346	0.457756	0.282044	0.513358	0.461328	0.378597	0.355234
TCGA-EL-A4JV-01A-11R-A250-07	0.123401	0.304288	0.211357	0.693694	0.447865	0.216808	0.463902	0.472544	0.478221	0.187991	0.337001	0.585578	0.283546	0.65311	0.809814	0.404353	0.730473	0.488331	0.553481	0.524228	0.294126	0.414957	0.540038	0.376823	0.206433
TCGA-EL-A4JW-01A-11R-A250-07	0.552475	0.559049	0.260022	0.720904	0.468818	0.435405	0.469629	0.590242	0.599604	0.22477	0.440334	0.513499	0.211853	0.681503	0.778638	0.446204	0.745912	0.508353	0.500289	0.50396	0.328084	0.574327	0.416357	0.429313	0.29568
TCGA-EL-A4JX-01A-12R-A250-07	0.0479571	0.752215	0.454557	0.717794	0.667993	0.597366	0.494683	0.618934	0.718738	0.234141	0.456311	0.543008	0.326756	0.617796	0.812888	0.705557	0.777735	0.537868	0.564359	0.578402	0.32834	0.643248	0.449763	0.46507	0.686536
TCGA-EL-A4JZ-01A-11R-A250-07	0	0.589653	0.314056	0.71692	0.634661	0.599325	0.505533	0.617097	0.720406	0.276846	0.416104	0.524425	0.380779	0.653264	0.915912	0.572259	0.758403	0.523448	0.525783	0.565687	0.294646	0.534655	0.437865	0.437965	0.466052
TCGA-EL-A4K0-01A-11R-A250-07	0	0.360167	0.260013	0.697449	0.504156	0.606027	0.494189	0.623286	0.693054	0.302059	0.434755	0.470215	0.276621	0.641144	0.659751	0.476812	0.770311	0.539244	0.550235	0.506798	0.324334	0.48229	0.451906	0.395242	0.413689
TCGA-EL-A4K1-01A-11R-A250-07	0.0496308	0.396187	0.198375	0.707878	0.535215	0.599773	0.469743	0.6233	0.657353	0.195622	0.37385	0.495441	0.331343	0.668634	0.854712	0.440305	0.73707	0.504545	0.546062	0.470438	0.294482	0.494001	0.439113	0.401681	0.417421
TCGA-EL-A4K2-01A-11R-A250-07	0.190046	0.404915	0.232814	0.693292	0.482008	0.491831	0.474624	0.606349	0.69358	0.187931	0.347499	0.563557	0.246574	0.638914	0.808112	0.506648	0.760528	0.481658	0.52872	0.511746	0.293427	0.47607	0.481377	0.398896	0.368571
TCGA-EL-A4K4-01A-11R-A250-07	0.252052	0.475402	0.265216	0.696495	0.518501	0.569985	0.517375	0.647537	0.724683	0.322742	0.46801	0.508622	0.3225	0.654074	0.681102	0.459874	0.746426	0.519309	0.499639	0.527238	0.341132	0.546743	0.393717	0.43574	0.402876
TCGA-EL-A4K6-01A-12R-A250-07	0	0.373383	0.150476	0.705446	0.331264	0.281557	0.477151	0.395493	0.434503	0.0574815	0.176309	0.465487	0.0932847	0.581302	0.992041	0.229496	0.709551	0.537858	0.495635	0.445935	0.188604	0.36176	0.496059	0.296218	0.236182
TCGA-EL-A4K7-01A-11R-A250-07	0	0.354493	0.211248	0.682425	0.415587	0.425049	0.49804	0.56706	0.60138	0.205523	0.382779	0.521806	0.284956	0.653444	0.859323	0.272586	0.691329	0.499092	0.512848	0.466447	0.244796	0.437333	0.504613	0.398339	0.271091
TCGA-EL-A4K9-01A-11R-A250-07	0.282618	0.414639	0.245909	0.699784	0.477536	0.448894	0.473919	0.653444	0.645975	0.284621	0.383811	0.477847	0.337384	0.681636	0.93666	0.455615	0.738862	0.552948	0.568975	0.501684	0.308028	0.503166	0.410825	0.362941	0.323179
TCGA-EL-A4KD-01A-11R-A250-07	0.160791	0.419127	0.219752	0.69583	0.548492	0.444717	0.48811	0.593964	0.621803	0.22668	0.398559	0.523966	0.335702	0.65074	0.914814	0.404678	0.747667	0.550318	0.565404	0.533229	0.288484	0.487451	0.424316	0.378566	0.289752
TCGA-EL-A4KG-01A-11R-A250-07	0	0.696013	0.226071	0.671126	0.49754	0.600345	0.50806	0.612557	0.697028	0.276167	0.433825	0.469715	0.284835	0.640552	0.727482	0.391554	0.73212	0.495812	0.526514	0.472087	0.245768	0.541691	0.492322	0.41608	0.441243
TCGA-EL-A4KH-01A-11R-A250-07	0.189413	0.337598	0.205233	0.678165	0.498765	0.56269	0.508919	0.666464	0.645074	0.24711	0.386153	0.591836	0.306332	0.666059	0.895823	0.422453	0.690412	0.458117	0.539601	0.490005	0.255219	0.480718	0.502994	0.386301	0.341182
TCGA-EL-A4KI-01A-11R-A250-07	0	0.304056	0.142704	0.697283	0.414821	0.32223	0.446556	0.469809	0.454671	0.122231	0.279037	0.48567	0.22069	0.621952	0.892859	0.255806	0.67738	0.442404	0.518432	0.470041	0.287967	0.382271	0.404185	0.390321	0.211098
TCGA-EM-A1CS-01A-11R-A13Y-07	0.158983	0.331213	0.170782	0.68306	0.466388	0.35229	0.497372	0.587509	0.616752	0.237371	0.342609	0.502405	0.256998	0.678875	0.747077	0.410195	0.743565	0.544161	0.536738	0.509854	0.307948	0.438114	0.444537	0.41547	0.212306
TCGA-EM-A1CT-01A-11R-A13Y-07	0.143393	0.434081	0.247628	0.69023	0.496428	0.528241	0.476589	0.620353	0.677253	0.160152	0.363525	0.497256	0.226041	0.678172	0.792634	0.491148	0.754186	0.578373	0.603506	0.473581	0.300158	0.461889	0.482029	0.394898	0.400406
TCGA-EM-A1CU-01A-11R-A13Y-07	0.220206	0.491027	0.195574	0.694424	0.467306	0.470678	0.508836	0.589996	0.645439	0.262993	0.405165	0.507062	0.262217	0.65525	0.844942	0.390455	0.753599	0.567202	0.561849	0.486059	0.268913	0.50306	0.499654	0.429621	0.320764
TCGA-EM-A1CV-01A-11R-A13Y-07	0.0982848	0.270975	0.202517	0.698085	0.456216	0.399471	0.511575	0.586517	0.656146	0.205867	0.322548	0.485303	0.263752	0.662345	0.600801	0.344311	0.771015	0.550724	0.536623	0.477324	0.30433	0.441515	0.498414	0.390961	0.132389
TCGA-EM-A1CW-01A-21R-A13Y-07	0.320542	0.490346	0.412542	0.711978	0.610297	0.38178	0.472901	0.520914	0.552809	0.232451	0.364463	0.479684	0.352498	0.644551	0.727647	0.579956	0.729714	0.496289	0.511359	0.549638	0.349976	0.51397	0.46507	0.415482	0.312531
TCGA-EM-A1YA-01A-11R-A14Y-07	0.751121	0.360315	0.194233	0.688173	0.44183	0.322497	0.445708	0.506074	0.551086	0.285244	0.303994	0.512642	0.16921	0.64195	0.766562	0.367388	0.713539	0.494839	0.517439	0.467437	0.295053	0.425247	0.53014	0.391185	0.204512
TCGA-EM-A1YB-01A-11R-A14Y-07	0.0374525	0.349164	0.20942	0.67881	0.442435	0.282383	0.480618	0.5379	0.573766	0.304797	0.381237	0.483067	0.214488	0.652154	0.760415	0.387454	0.711062	0.524334	0.576832	0.49619	0.324528	0.459199	0.441865	0.419753	0.112904
TCGA-EM-A1YC-01A-11R-A14Y-07	0.0972062	0.301265	0.135709	0.679469	0.436937	0.226685	0.427508	0.478701	0.528495	0.238466	0.315471	0.431518	0.191043	0.624976	0.587299	0.306278	0.684437	0.493709	0.459696	0.498972	0.309199	0.435871	0.48318	0.361731	0.075306
TCGA-EM-A1YD-01A-11R-A14Y-07	0.176195	0.32903	0.311572	0.693811	0.493213	0.391256	0.465241	0.522195	0.549819	0.260452	0.325024	0.529598	0.279627	0.664873	0.77013	0.458019	0.741138	0.488524	0.537933	0.498075	0.317472	0.484161	0.436078	0.382178	0.26176
TCGA-EM-A1YE-01A-11R-A14Y-07	0	0.369975	0.2044	0.670443	0.416007	0.241938	0.43336	0.504605	0.44839	0.175913	0.290192	0.529234	0.346094	0.644179	0.827762	0.340798	0.696375	0.466949	0.4909	0.486446	0.315432	0.408248	0.476699	0.344548	0.251496
TCGA-EM-A22I-01A-11R-A180-07	0.190046	0.432052	0.26632	0.691805	0.508684	0.56492	0.48306	0.607294	0.656365	0.275894	0.387951	0.517738	0.236181	0.639963	0.684505	0.459136	0.76234	0.525802	0.546243	0.508178	0.297088	0.556187	0.446464	0.42148	0.498655
TCGA-EM-A22J-01A-11R-A180-07	0.0797024	0.246084	0.180714	0.67307	0.445435	0.242295	0.485986	0.497304	0.498713	0.194359	0.354631	0.486631	0.360633	0.638019	0.874801	0.367	0.738365	0.539903	0.558137	0.48757	0.328601	0.368348	0.582566	0.442855	0.349525
TCGA-EM-A22K-01A-11R-A180-07	0.264236	0.323711	0.190865	0.695684	0.443467	0.23405	0.505359	0.504396	0.517916	0.195182	0.385237	0.531092	0.291842	0.64469	0.7507	0.349606	0.738004	0.509876	0.542278	0.537924	0.303928	0.406186	0.541028	0.38737	0.237444
TCGA-EM-A22L-01A-11R-A180-07	0.352533	0.177731	0.213991	0.68694	0.312175	0.188183	0.430003	0.455926	0.488088	0.130977	0.302475	0.455189	0.166828	0.636787	0.694056	0.282309	0.753364	0.505556	0.522802	0.503483	0.295572	0.36051	0.400144	0.38019	0.216862
TCGA-EM-A22M-01A-11R-A32Y-07	0	0.611576	0.432188	0.716132	0.667682	0.587384	0.496272	0.615004	0.700103	0.223432	0.434705	0.582585	0.435089	0.643986	0.859707	0.683362	0.756514	0.542414	0.544741	0.54595	0.367476	0.550456	0.420256	0.454463	0.522586
TCGA-EM-A22N-01A-11R-A180-07	0.147567	0.385634	0.299176	0.681065	0.485088	0.365788	0.470682	0.519981	0.541003	0.193796	0.334225	0.432177	0.310017	0.651382	0.894067	0.42097	0.718915	0.497778	0.502605	0.492688	0.329369	0.446096	0.487843	0.376746	0.214117
TCGA-EM-A22O-01A-11R-A180-07	0.275841	0.539173	0.226495	0.687066	0.54292	0.374757	0.488646	0.548934	0.566693	0.234598	0.389097	0.471056	0.364127	0.676564	0.808003	0.417697	0.72376	0.513639	0.574852	0.467707	0.321241	0.463396	0.497896	0.448025	0.262803
TCGA-EM-A22P-01A-11R-A19O-07	0.201006	0.494682	0.504309	0.726843	0.607239	0.703273	0.538888	0.71575	0.669563	0.356338	0.432982	0.474853	0.375511	0.643487	0.935232	0.664289	0.783521	0.593781	0.605655	0.594529	0.287185	0.567242	0.461486	0.447127	0.460947
TCGA-EM-A22Q-01A-11R-A180-07	0	0.394203	0.279626	0.685731	0.584106	0.337371	0.4501	0.511776	0.46156	0.254485	0.390448	0.62797	0.518678	0.659736	0.952906	0.475024	0.669179	0.452378	0.461589	0.535786	0.30829	0.433981	0.504405	0.407731	0.234096
TCGA-EM-A2CJ-01A-11R-A180-07	0.119954	0.30799	0.227418	0.68096	0.331242	0.322065	0.456651	0.511434	0.497993	0.180605	0.291445	0.441139	0.21717	0.652246	0.809594	0.379719	0.732496	0.482392	0.502251	0.528672	0.326108	0.402828	0.472115	0.383274	0.234261
TCGA-EM-A2CK-01A-11R-A180-07	0.578021	0.206581	0.174092	0.686295	0.431802	0.193451	0.472475	0.442526	0.489091	0.143653	0.289189	0.522959	0.20435	0.650531	0.750206	0.415853	0.74168	0.540327	0.503242	0.500395	0.312367	0.416276	0.528514	0.393779	0.171854
TCGA-EM-A2CL-01A-11R-A180-07	0.0457225	0.257319	0.173514	0.704136	0.40506	0.267665	0.449489	0.459424	0.440594	0.124036	0.267507	0.438894	0.246017	0.638054	0.778253	0.330858	0.740001	0.547269	0.508622	0.476547	0.318586	0.410889	0.479177	0.350683	0.187551
TCGA-EM-A2CM-01A-11R-A180-07	0.0847446	0.402294	0.165188	0.705893	0.385528	0.398451	0.466048	0.516619	0.536137	0.185663	0.313493	0.471953	0.222472	0.582674	0.86322	0.263974	0.723251	0.494487	0.524755	0.465786	0.256496	0.41294	0.449635	0.419648	0.311214
TCGA-EM-A2CN-01A-11R-A19O-07	0	0.216058	0.118404	0.705959	0.341447	0.284696	0.487382	0.391385	0.443877	0.122291	0.255575	0.567842	0.21981	0.627611	0.89994	0.258399	0.732926	0.515693	0.479921	0.465177	0.257186	0.362717	0.522088	0.397968	0.226357
TCGA-EM-A2CO-01A-11R-A19O-07	0.0668125	0.303139	0.235953	0.679918	0.424183	0.293307	0.433846	0.492742	0.532611	0.2421	0.335137	0.446276	0.259988	0.642154	0.800209	0.270932	0.679257	0.491098	0.555542	0.473136	0.305019	0.432333	0.490239	0.378191	0.0524727
TCGA-EM-A2CP-01A-11R-A180-07	0.356144	0.704486	0.445463	0.721841	0.742221	0.473815	0.503862	0.57763	0.632288	0.212267	0.414319	0.570296	0.462321	0.639139	0.800757	0.754414	0.777804	0.539389	0.55867	0.625677	0.391387	0.546383	0.494837	0.457384	0.32038
TCGA-EM-A2CQ-01A-11R-A180-07	0.231064	0.434395	0.228168	0.675579	0.421544	0.400315	0.443242	0.560369	0.523025	0.204387	0.337273	0.440682	0.304701	0.652375	0.71881	0.344828	0.726221	0.506443	0.504105	0.492681	0.269972	0.456779	0.443481	0.397707	0.20281
TCGA-EM-A2CR-01A-11R-A180-07	0.281194	0.347939	0.162088	0.679326	0.476367	0.407158	0.46068	0.536814	0.583213	0.245626	0.373861	0.599511	0.367642	0.654048	0.864866	0.367844	0.669947	0.448177	0.570725	0.525749	0.305831	0.422146	0.513711	0.402719	0.138537
TCGA-EM-A2CS-01A-11R-A180-07	0.170951	0.333625	0.191273	0.679804	0.379131	0.469728	0.520581	0.546847	0.614898	0.255784	0.382464	0.501874	0.218486	0.667298	0.72869	0.330247	0.747058	0.521214	0.554931	0.530406	0.352404	0.466222	0.513416	0.426218	0.206762
TCGA-EM-A2CS-06A-11R-A180-07	0.289008	0.349881	0.200631	0.686135	0.408165	0.513732	0.497358	0.567636	0.607879	0.264166	0.386008	0.536195	0.212847	0.663969	0.827872	0.326287	0.712975	0.474037	0.554469	0.529108	0.29025	0.4688	0.519148	0.421985	0.264285
TCGA-EM-A2CT-01A-11R-A180-07	0.255199	0.390936	0.194999	0.687929	0.408246	0.336471	0.450271	0.498434	0.483606	0.207515	0.332926	0.411286	0.267396	0.651801	0.774027	0.359597	0.745939	0.503631	0.50359	0.476074	0.286897	0.446487	0.515935	0.451442	0.138098
TCGA-EM-A2CU-01A-12R-A180-07	0.0490731	0.487907	0.315039	0.719916	0.595839	0.444609	0.490777	0.535225	0.59745	0.299873	0.440623	0.555619	0.313253	0.666849	0.782205	0.552403	0.733842	0.505195	0.48999	0.587276	0.305768	0.475905	0.480373	0.387871	0.321313
TCGA-EM-A2OV-01A-11R-A206-07	0.225152	0.351836	0.249818	0.666339	0.482923	0.294276	0.440357	0.484091	0.480052	0.223394	0.36416	0.424957	0.367442	0.644508	0.663703	0.396334	0.738076	0.534585	0.547486	0.460591	0.345803	0.390692	0.498217	0.394805	0.192052
TCGA-EM-A2OW-01A-11R-A206-07	0.151079	0.354461	0.249711	0.682901	0.479103	0.379836	0.462545	0.529472	0.568754	0.220013	0.359166	0.448119	0.294327	0.628525	0.801416	0.446839	0.734416	0.506821	0.554523	0.507658	0.327155	0.449728	0.517071	0.394126	0.184862
TCGA-EM-A2OX-01A-11R-A206-07	0.0571383	0.45298	0.148623	0.683515	0.493433	0.610864	0.508528	0.586933	0.60752	0.260524	0.395572	0.529342	0.344556	0.674992	0.809979	0.426765	0.748693	0.547587	0.58465	0.524554	0.328578	0.49124	0.414684	0.423001	0.279543
TCGA-EM-A2OY-01A-11R-A206-07	0.0301242	0.283975	0.165328	0.66928	0.430166	0.323001	0.449245	0.48949	0.505862	0.227677	0.311126	0.473886	0.252299	0.618056	0.761842	0.324369	0.720127	0.513639	0.499204	0.468034	0.351017	0.368399	0.491087	0.393657	0.103299
TCGA-EM-A2OZ-01A-11R-A206-07	0.205893	0.489388	0.226529	0.703842	0.508793	0.521157	0.483782	0.584185	0.66821	0.255438	0.379814	0.469243	0.293134	0.673294	0.752895	0.454289	0.759508	0.573535	0.581502	0.484452	0.281508	0.508874	0.402121	0.447931	0.312202
TCGA-EM-A2P0-01A-11R-A206-07	0.221073	0.430712	0.214668	0.676595	0.460785	0.497981	0.501121	0.589629	0.621657	0.255783	0.378553	0.502905	0.29722	0.65448	0.768374	0.37486	0.766941	0.582871	0.574174	0.487457	0.282034	0.536002	0.466232	0.396078	0.21022
TCGA-EM-A2P1-01A-11R-A206-07	0.0352016	0.656167	0.542609	0.726521	0.695569	0.642769	0.499241	0.649949	0.720257	0.300758	0.425316	0.523546	0.388319	0.630177	0.770899	0.757493	0.807376	0.627337	0.570404	0.586168	0.36382	0.625198	0.430591	0.475626	0.594325
TCGA-EM-A2P1-06A-11R-A206-07	0.128689	0.570065	0.497024	0.719869	0.680024	0.658963	0.511047	0.675499	0.727727	0.250055	0.43549	0.501113	0.281993	0.630295	0.701191	0.673745	0.793653	0.61272	0.561637	0.565994	0.356462	0.591648	0.460555	0.457531	0.463143
TCGA-EM-A2P2-01A-11R-A206-07	0.0450235	0.436541	0.152867	0.6992	0.331246	0.284031	0.480214	0.409467	0.482083	0.163256	0.362833	0.443901	0.185735	0.637643	0.84615	0.223473	0.735421	0.552292	0.508513	0.510676	0.330819	0.430622	0.487059	0.402659	0.26884
TCGA-EM-A2P3-01A-11R-A206-07	0.303342	0.438864	0.233841	0.6768	0.483784	0.567336	0.511459	0.645172	0.683058	0.285932	0.382091	0.44256	0.29061	0.663539	0.721554	0.409181	0.760048	0.524784	0.522587	0.494175	0.291488	0.533283	0.509419	0.417239	0.432186
TCGA-EM-A3AI-01A-11R-A206-07	0.0486547	0.179614	0.158469	0.655206	0.2641	0.260111	0.437281	0.448076	0.420965	0.145263	0.282007	0.479096	0.248038	0.634713	0.78226	0.244601	0.703638	0.446319	0.429877	0.476384	0.252016	0.363986	0.473954	0.381462	0.151655
TCGA-EM-A3AJ-01A-11R-A206-07	0.100036	0.532783	0.445539	0.722855	0.609849	0.421792	0.470503	0.612965	0.571484	0.166149	0.370061	0.550103	0.335413	0.640938	0.847083	0.713206	0.775052	0.560414	0.576988	0.562899	0.326499	0.504774	0.4487	0.404305	0.31533
TCGA-EM-A3AK-01A-11R-A206-07	0.0897693	0.406794	0.248867	0.708634	0.48249	0.54334	0.507981	0.633863	0.672792	0.322144	0.370535	0.50979	0.295356	0.646453	0.737033	0.492879	0.756066	0.524891	0.503417	0.534897	0.318956	0.509636	0.49007	0.43004	0.353258
TCGA-EM-A3AL-01A-11R-A206-07	0	0.268036	0.218486	0.691302	0.454316	0.319038	0.44015	0.494239	0.493713	0.128474	0.286037	0.393115	0.306911	0.626689	0.875569	0.351392	0.742977	0.488075	0.522206	0.475944	0.329839	0.392672	0.430274	0.384056	0.175366
TCGA-EM-A3AN-01A-11R-A206-07	0	0.365676	0.189203	0.694432	0.514325	0.510246	0.512604	0.610154	0.641435	0.189146	0.340944	0.461616	0.318101	0.63737	0.741863	0.444693	0.748684	0.512049	0.477056	0.530106	0.310555	0.500038	0.450421	0.41819	0.30567
TCGA-EM-A3AO-01A-11R-A206-07	0	0.468877	0.359437	0.698978	0.650832	0.568291	0.484824	0.587448	0.626157	0.296351	0.388265	0.585309	0.340682	0.649962	0.913222	0.533993	0.746687	0.550968	0.574523	0.533792	0.288313	0.505348	0.476467	0.387497	0.415116
TCGA-EM-A3AP-01A-12R-A20F-07	0.472072	0.303414	0.193292	0.680327	0.348206	0.341411	0.440575	0.547044	0.594418	0.172977	0.312542	0.493455	0.224616	0.632091	0.797135	0.327882	0.737616	0.491734	0.521653	0.511134	0.300642	0.403764	0.427406	0.375924	0.101542
TCGA-EM-A3AQ-01A-11R-A20F-07	0	0.327165	0.250556	0.693363	0.523618	0.478173	0.475174	0.592277	0.576076	0.244294	0.354663	0.601407	0.399767	0.663332	0.849608	0.414797	0.73731	0.488516	0.528639	0.509507	0.29243	0.444579	0.492446	0.368538	0.284044
TCGA-EM-A3AR-01A-12R-A20F-07	0	0.413482	0.216193	0.690798	0.453114	0.514915	0.486354	0.655559	0.597634	0.255018	0.322495	0.503527	0.221305	0.661187	0.712333	0.448426	0.75215	0.541671	0.499102	0.51037	0.317472	0.539884	0.50366	0.409397	0.339755
TCGA-EM-A3FJ-01A-11R-A21D-07	0.179511	0.397829	0.200138	0.701766	0.51496	0.574306	0.508789	0.624135	0.610438	0.192564	0.343604	0.531057	0.303624	0.663088	0.757835	0.447616	0.740478	0.509036	0.490755	0.479506	0.284237	0.486105	0.468719	0.399862	0.347549
TCGA-EM-A3FK-01A-11R-A21D-07	0.219835	0.46426	0.16848	0.683141	0.348004	0.308454	0.462766	0.531165	0.613957	0.221001	0.357999	0.442822	0.254602	0.648508	0.518415	0.334686	0.733403	0.526387	0.521899	0.475789	0.318257	0.534135	0.461781	0.425607	0.157912
TCGA-EM-A3FL-01A-11R-A21D-07	0.149259	0.358282	0.429764	0.674676	0.46694	0.34177	0.436538	0.530025	0.548016	0.203166	0.262809	0.406978	0.188677	0.628216	0.585158	0.499103	0.729939	0.497046	0.50271	0.550058	0.308952	0.454558	0.538696	0.389845	0.233767
TCGA-EM-A3FM-01A-11R-A21D-07	0	0.520851	0.281053	0.695662	0.550382	0.624755	0.469667	0.657684	0.697734	0.259209	0.450497	0.536633	0.343673	0.640233	0.757561	0.490392	0.69717	0.509718	0.564417	0.508535	0.296217	0.508544	0.483394	0.422822	0.544981
TCGA-EM-A3FN-01A-11R-A21D-07	0.213752	0.322396	0.225565	0.701564	0.487189	0.331502	0.450769	0.496454	0.467778	0.163155	0.318853	0.421655	0.337209	0.642703	0.89242	0.320225	0.705374	0.461442	0.48244	0.491069	0.327109	0.380593	0.48399	0.377823	0.316318
TCGA-EM-A3FO-01A-11R-A21D-07	0.0423642	0.35417	0.126355	0.701673	0.418029	0.460033	0.484657	0.523356	0.593108	0.173749	0.354919	0.540122	0.184644	0.640471	0.659202	0.287597	0.734988	0.55257	0.528782	0.486606	0.265628	0.542301	0.411451	0.403385	0.303859
TCGA-EM-A3FP-01A-11R-A21D-07	0.0822938	0.403826	0.373619	0.695452	0.576678	0.406315	0.447464	0.511701	0.566767	0.226837	0.390259	0.572562	0.337769	0.664541	0.818102	0.607846	0.71533	0.471682	0.477709	0.592597	0.341756	0.463462	0.506251	0.425867	0.32005
TCGA-EM-A3FQ-01A-11R-A21D-07	0.187894	0.572659	0.407424	0.707544	0.623066	0.717476	0.492872	0.70812	0.715743	0.306997	0.43718	0.5717	0.385712	0.639755	0.718151	0.633716	0.756198	0.528748	0.509195	0.588409	0.292711	0.598203	0.438151	0.454961	0.543828
TCGA-EM-A3FQ-06A-11R-A21D-07	0	0.425124	0.28714	0.702129	0.588877	0.500487	0.488719	0.568805	0.561272	0.177505	0.385239	0.634896	0.313055	0.65619	0.867885	0.449994	0.737071	0.464802	0.535217	0.533819	0.263529	0.438942	0.504912	0.375145	0.342884
TCGA-EM-A3FR-01A-11R-A220-07	0.252537	0.423437	0.246673	0.695061	0.457942	0.325853	0.460196	0.515741	0.518722	0.175974	0.299006	0.447188	0.234298	0.627761	0.717163	0.358084	0.755323	0.492	0.495966	0.528901	0.299997	0.437887	0.523657	0.371621	0.256051
TCGA-EM-A3O3-01A-11R-A220-07	0.0607392	0.528509	0.405662	0.712154	0.608826	0.706037	0.472916	0.660535	0.711498	0.316261	0.475371	0.547723	0.342966	0.598798	0.796915	0.60333	0.744629	0.465849	0.548286	0.598802	0.286531	0.561606	0.439781	0.444398	0.582524
TCGA-EM-A3O6-01A-11R-A220-07	0.185105	0.281384	0.235019	0.677244	0.476497	0.356316	0.463853	0.508764	0.459525	0.163788	0.345445	0.442379	0.351148	0.621541	0.886986	0.346826	0.70938	0.459179	0.492454	0.483952	0.347019	0.398141	0.487607	0.42289	0.286898
TCGA-EM-A3O7-01A-11R-A220-07	0.209516	0.289689	0.170637	0.691272	0.530333	0.389314	0.496613	0.621368	0.599123	0.207342	0.323954	0.521772	0.29526	0.681853	0.761787	0.443371	0.751179	0.519649	0.521588	0.46278	0.277149	0.442357	0.460115	0.395687	0.202152
TCGA-EM-A3O8-01A-11R-A220-07	0.320427	0.281633	0.181601	0.689938	0.400492	0.166722	0.489465	0.452167	0.47487	0.15274	0.297971	0.502908	0.218549	0.614258	0.721774	0.257232	0.739851	0.503894	0.476278	0.540361	0.292019	0.38738	0.456907	0.36214	0.216422
TCGA-EM-A3OA-01A-11R-A220-07	0.049352	0.358128	0.208876	0.676842	0.451926	0.25819	0.449124	0.449259	0.428976	0.154364	0.242821	0.41714	0.245163	0.624752	0.832098	0.369038	0.743908	0.487283	0.503139	0.474599	0.314934	0.403361	0.492424	0.375222	0.19809
TCGA-EM-A3OB-01A-11R-A220-07	0.186754	0.232837	0.157564	0.706889	0.367098	0.249788	0.467418	0.410668	0.472728	0.174889	0.298447	0.508202	0.156868	0.611199	0.806795	0.293477	0.725916	0.496081	0.455163	0.52012	0.30071	0.387583	0.512703	0.353438	0.182721
TCGA-EM-A3ST-01A-11R-A22U-07	0	0.45685	0.166004	0.688999	0.483729	0.253845	0.452887	0.439299	0.4318	0.116574	0.375801	0.476142	0.303785	0.637225	0.914979	0.334369	0.714867	0.457878	0.442797	0.52082	0.31342	0.367171	0.419179	0.406805	0.216313
TCGA-EM-A3SU-01A-11R-A22U-07	0.047678	0.572938	0.425098	0.697745	0.630772	0.636205	0.487839	0.677891	0.744218	0.281769	0.443053	0.527166	0.340585	0.627471	0.839563	0.543213	0.729841	0.485389	0.553348	0.536271	0.300814	0.541785	0.492806	0.413931	0.402602
TCGA-EM-A3SU-06A-11R-A22U-07	0	0.611187	0.562328	0.728756	0.686826	0.742383	0.498983	0.725157	0.762647	0.390356	0.447297	0.513006	0.328578	0.625839	0.837368	0.7112	0.782569	0.570742	0.544447	0.586493	0.308407	0.595575	0.433857	0.435135	0.56227
TCGA-EM-A3SX-01A-11R-A22U-07	0	0.377335	0.20965	0.703405	0.514093	0.340598	0.501206	0.514819	0.517129	0.244601	0.368971	0.531497	0.25713	0.667097	0.888358	0.399921	0.757088	0.527553	0.538444	0.533302	0.301112	0.443723	0.453565	0.380367	0.195785
TCGA-EM-A3SY-01A-11R-A22U-07	0.0289934	0.362982	0.195842	0.686343	0.524411	0.425693	0.457459	0.559915	0.589714	0.339783	0.371789	0.474328	0.239767	0.609504	0.742302	0.437069	0.72301	0.565244	0.560424	0.493785	0.326548	0.430246	0.502498	0.437351	0.284044
TCGA-EM-A3SZ-01A-11R-A22U-07	0.160791	0.528028	0.392534	0.695964	0.511024	0.539322	0.487796	0.58878	0.640639	0.238913	0.382382	0.481398	0.273852	0.633283	0.672704	0.521676	0.757109	0.522038	0.502491	0.532444	0.326113	0.544464	0.439477	0.41729	0.427905
TCGA-EM-A4FF-01A-11R-A250-07	0.063641	0.535977	0.307858	0.701027	0.514035	0.492893	0.486367	0.582314	0.643656	0.175458	0.372937	0.477241	0.241048	0.639202	0.801636	0.491304	0.760841	0.507649	0.504027	0.507437	0.258581	0.513772	0.478285	0.401643	0.423898
TCGA-EM-A4FH-01A-11R-A250-07	0.131326	0.22157	0.193427	0.683631	0.41544	0.304189	0.476387	0.464093	0.414909	0.151217	0.283579	0.510547	0.260098	0.628556	0.781602	0.277404	0.720212	0.511281	0.514651	0.456428	0.344243	0.37513	0.507644	0.36741	0.254899
TCGA-EM-A4FK-01A-11R-A250-07	0.396708	0.329306	0.164191	0.685046	0.408068	0.203925	0.469364	0.429589	0.452208	0.210291	0.326855	0.430146	0.21685	0.617433	0.873648	0.275169	0.724203	0.532985	0.475798	0.484292	0.349378	0.41794	0.562133	0.433811	0.101707
TCGA-EM-A4FM-01A-11R-A250-07	0.0511633	0.562092	0.243551	0.704851	0.545943	0.63035	0.483385	0.642661	0.662651	0.287234	0.385776	0.52326	0.322715	0.639429	0.797794	0.47188	0.748766	0.513499	0.536659	0.524173	0.297528	0.519248	0.473487	0.456341	0.615786
TCGA-EM-A4FN-01A-11R-A250-07	0.0373119	0.531012	0.210459	0.682417	0.507892	0.611534	0.476274	0.629866	0.68645	0.20629	0.378721	0.544094	0.24401	0.649004	0.866019	0.475914	0.739863	0.488541	0.551801	0.477247	0.245154	0.481025	0.4783	0.400244	0.419891
TCGA-EM-A4FO-01A-11R-A250-07	0.106616	0.569234	0.55188	0.72979	0.673288	0.53512	0.48012	0.622357	0.68414	0.295764	0.385234	0.578107	0.409458	0.664366	0.913771	0.738976	0.780987	0.572202	0.556529	0.604754	0.330864	0.553687	0.40423	0.460525	0.475163
TCGA-EM-A4FQ-01A-11R-A250-07	0	0.442685	0.362975	0.700551	0.569067	0.635078	0.48039	0.616846	0.694106	0.238945	0.418961	0.48896	0.293422	0.634176	0.76305	0.52303	0.744117	0.497453	0.569815	0.520648	0.296213	0.467974	0.423154	0.400404	0.378835
TCGA-EM-A4FR-01A-11R-A250-07	0	0.280018	0.165956	0.702154	0.453311	0.324011	0.474684	0.459775	0.561513	0.149812	0.319817	0.55399	0.263166	0.640652	0.89983	0.361817	0.725065	0.535843	0.524786	0.523517	0.229528	0.382192	0.4181	0.347653	0.247983
TCGA-EM-A4FU-01A-11R-A250-07	0.213129	0.347649	0.248527	0.69452	0.475663	0.332709	0.45837	0.505203	0.571951	0.278736	0.336443	0.52857	0.29023	0.623319	0.90197	0.403644	0.744034	0.534978	0.571863	0.518939	0.287687	0.433274	0.42212	0.399387	0.152423
TCGA-EM-A4FV-01A-11R-A250-07	0.064331	0.536978	0.396955	0.709787	0.591869	0.451894	0.505323	0.621819	0.661763	0.224602	0.37544	0.543913	0.362719	0.643478	0.843954	0.583613	0.772313	0.516937	0.530872	0.53665	0.287946	0.513724	0.506899	0.414788	0.442121
TCGA-EM-A4G1-01A-11R-A250-07	0.163628	0.378132	0.205666	0.703597	0.435674	0.506038	0.483329	0.596289	0.58243	0.238757	0.342994	0.473173	0.253732	0.603918	0.830068	0.452409	0.758227	0.507813	0.556845	0.489491	0.264729	0.450244	0.522634	0.356889	0.31319
TCGA-ET-A25G-01A-11R-A16R-07	0.0882773	0.36493	0.249446	0.668265	0.388161	0.54795	0.486076	0.583477	0.65552	0.248108	0.420915	0.460341	0.167078	0.633112	0.558648	0.395333	0.733625	0.523045	0.535448	0.489148	0.275527	0.540239	0.429979	0.441121	0.429332
TCGA-ET-A25I-01A-11R-A16R-07	0.0806577	0.389111	0.330125	0.703267	0.589411	0.363602	0.459428	0.508931	0.546233	0.187775	0.340199	0.548603	0.403776	0.62253	0.807728	0.558276	0.734341	0.498676	0.531901	0.541808	0.320738	0.460814	0.518044	0.374606	0.341621
TCGA-ET-A25J-01A-11R-A16R-07	0	0.480975	0.255775	0.692445	0.508058	0.534717	0.479837	0.602246	0.658214	0.251239	0.359353	0.476959	0.303633	0.67104	0.665788	0.4556	0.752579	0.518143	0.572458	0.519499	0.308978	0.46574	0.481176	0.435865	0.388002
TCGA-ET-A25K-01A-11R-A16R-07	0	0.423073	0.211472	0.704101	0.48623	0.425741	0.498854	0.571432	0.598595	0.258309	0.407768	0.588397	0.208275	0.665376	0.848894	0.316428	0.734335	0.527482	0.508115	0.510637	0.338776	0.501644	0.441587	0.415239	0.137274
TCGA-ET-A25L-01A-11R-A16R-07	0.187514	0.418098	0.27666	0.693413	0.486072	0.655595	0.519582	0.646933	0.66823	0.349033	0.438012	0.488933	0.224286	0.665591	0.758878	0.443185	0.743267	0.538335	0.584843	0.526485	0.323673	0.553633	0.464211	0.406956	0.536363
TCGA-ET-A25M-01A-11R-A16R-07	0.131985	0.419138	0.230599	0.705494	0.482249	0.547414	0.51037	0.602045	0.640905	0.260009	0.396603	0.517201	0.257674	0.682225	0.70926	0.385109	0.730891	0.562372	0.535895	0.488622	0.330241	0.510888	0.524146	0.435648	0.355288
TCGA-ET-A25N-01A-11R-A16R-07	0.374177	0.431413	0.219428	0.702462	0.476149	0.499099	0.504286	0.605597	0.670225	0.228597	0.512119	0.548519	0.23668	0.656738	0.699105	0.377088	0.745529	0.537558	0.52999	0.497224	0.32272	0.542706	0.472995	0.423297	0.0857896
TCGA-ET-A25O-01A-11R-A16R-07	0.0935602	0.322549	0.158591	0.693592	0.429488	0.282375	0.481314	0.492621	0.559636	0.190854	0.323809	0.517791	0.159286	0.671617	0.710632	0.316049	0.738182	0.521007	0.503102	0.449961	0.278747	0.39715	0.443951	0.444561	0.209287
TCGA-ET-A25P-01A-11R-A16R-07	0.154972	0.390163	0.22938	0.688595	0.426625	0.367583	0.478103	0.49907	0.509479	0.294705	0.348542	0.51761	0.304013	0.635201	0.77271	0.354846	0.737908	0.481454	0.546286	0.524771	0.302658	0.413128	0.458502	0.383654	0.248587
TCGA-ET-A25R-01A-11R-A16R-07	0	0.504251	0.278386	0.666626	0.43689	0.584341	0.483104	0.643998	0.662678	0.25393	0.386805	0.508356	0.205484	0.651114	0.690872	0.459793	0.740658	0.536996	0.557282	0.493324	0.257037	0.527492	0.510589	0.430513	0.601076
TCGA-ET-A2MX-01A-11R-A23N-07	0.15043	0.309288	0.219227	0.705831	0.452249	0.442128	0.458845	0.535326	0.645845	0.211118	0.322033	0.560442	0.217053	0.621825	0.806027	0.286643	0.704305	0.517943	0.538171	0.4695	0.286406	0.441228	0.472962	0.424725	0.290356
TCGA-ET-A2MY-01A-11R-A18C-07	0.0480967	0.429226	0.293942	0.692674	0.490184	0.590087	0.481271	0.596546	0.639037	0.238843	0.356411	0.463051	0.293109	0.648139	0.718865	0.391441	0.753103	0.512562	0.487258	0.47922	0.304456	0.462428	0.46996	0.4026	0.363028
TCGA-ET-A2MZ-01A-12R-A19O-07	0.0945063	0.371646	0.248124	0.685688	0.45233	0.412314	0.467395	0.607235	0.667026	0.326897	0.387099	0.478369	0.231448	0.663909	0.855096	0.433875	0.735139	0.55667	0.565235	0.517589	0.285074	0.466021	0.508461	0.421637	0.264285
TCGA-ET-A2N0-01A-11R-A18C-07	0.0430645	0.496253	0.449703	0.690711	0.602476	0.616549	0.477675	0.612798	0.62326	0.258535	0.38056	0.594525	0.364427	0.663922	0.769362	0.547968	0.689917	0.446644	0.485172	0.541473	0.301748	0.554362	0.497196	0.419049	0.380482
TCGA-ET-A2N3-01B-21R-A23N-07	0.0533894	0.150162	0.138223	0.696561	0.41618	0.258366	0.443444	0.414181	0.384184	0.11837	0.263449	0.479453	0.247044	0.619572	0.852462	0.246072	0.723421	0.441913	0.494232	0.471243	0.234249	0.396251	0.49526	0.328912	0.150392
TCGA-ET-A2N4-01A-12R-A19O-07	0.0582472	0.410221	0.207823	0.710988	0.428009	0.402381	0.499729	0.573249	0.603668	0.255169	0.362893	0.490995	0.249756	0.641649	0.773204	0.376275	0.732248	0.504714	0.544126	0.506213	0.286019	0.414719	0.410285	0.359484	0.186069
TCGA-ET-A2N5-01A-11R-A18C-07	0.308244	0.263165	0.220157	0.712915	0.44729	0.229405	0.494149	0.490381	0.50929	0.210625	0.332901	0.479067	0.267851	0.639806	0.800648	0.418006	0.741396	0.498879	0.498885	0.542508	0.339983	0.426706	0.500543	0.351742	0.0604314
TCGA-ET-A39I-01A-11R-A19O-07	0.216734	0.30929	0.239127	0.690429	0.42178	0.236341	0.490633	0.46604	0.497481	0.2157	0.335027	0.513565	0.308516	0.667024	0.584061	0.380787	0.734	0.49738	0.472873	0.538245	0.313376	0.422133	0.445201	0.383073	0.186893
TCGA-ET-A39J-01A-11R-A19O-07	0.115566	0.478163	0.201935	0.707612	0.463559	0.437674	0.509035	0.574305	0.603504	0.292844	0.383973	0.525459	0.262775	0.669206	0.808771	0.341802	0.732778	0.516102	0.514555	0.495348	0.306056	0.540489	0.469411	0.448109	0.224765
TCGA-ET-A39K-01A-11R-A19O-07	0.19131	0.420121	0.265286	0.707216	0.617375	0.625421	0.492764	0.608896	0.62588	0.280305	0.421908	0.603333	0.361562	0.644286	0.838465	0.506603	0.725908	0.485019	0.547575	0.522241	0.301574	0.509535	0.52351	0.367901	0.300071
TCGA-ET-A39L-01A-12R-A19O-07	0.330903	0.343737	0.199038	0.70049	0.502697	0.308117	0.507968	0.57423	0.572068	0.283019	0.390272	0.560921	0.285343	0.67271	0.763928	0.437985	0.740859	0.520636	0.570261	0.518052	0.336473	0.449008	0.496144	0.407527	0.251825
TCGA-ET-A39M-01A-11R-A19O-07	0.0422241	0.453353	0.441337	0.69807	0.647115	0.560742	0.486962	0.644046	0.6999	0.244151	0.427323	0.657209	0.408957	0.648405	0.892969	0.664225	0.725529	0.52452	0.548895	0.561042	0.29855	0.524798	0.421093	0.391545	0.389209
TCGA-ET-A39N-01A-11R-A19O-07	0.141564	0.418439	0.190348	0.676687	0.477645	0.32553	0.468214	0.55517	0.463085	0.171292	0.36907	0.542981	0.288148	0.648623	0.847247	0.3479	0.687169	0.490164	0.432872	0.465139	0.303082	0.431117	0.384576	0.412467	0.192272
TCGA-ET-A39O-01A-11R-A19O-07	0.194844	0.618656	0.302271	0.691666	0.57191	0.507559	0.488972	0.605982	0.724932	0.254515	0.447138	0.495564	0.33158	0.636601	0.700807	0.518342	0.745923	0.556355	0.52792	0.542574	0.297738	0.538381	0.463724	0.445952	0.501125
TCGA-ET-A39P-01A-21R-A19O-07	0.145612	0.362758	0.231078	0.689926	0.398071	0.547047	0.482808	0.603643	0.634782	0.258177	0.389318	0.489161	0.28894	0.659425	0.707229	0.348255	0.743254	0.51145	0.514637	0.499503	0.277247	0.491365	0.470296	0.406035	0.360228
TCGA-ET-A39R-01A-11R-A19O-07	0.0621217	0.666428	0.358846	0.717545	0.696355	0.463792	0.467346	0.59447	0.656239	0.187023	0.406893	0.578331	0.491975	0.641575	0.799769	0.694638	0.784041	0.511324	0.537071	0.576328	0.3083	0.577878	0.50501	0.466165	0.543005
TCGA-ET-A39S-01A-11R-A19O-07	0.0611541	0.344908	0.278018	0.703506	0.471582	0.479242	0.493695	0.607355	0.6282	0.291683	0.373394	0.586102	0.227027	0.67706	0.80921	0.408657	0.751541	0.506842	0.544443	0.521776	0.276757	0.541817	0.474613	0.40003	0.318843
TCGA-ET-A39T-01A-11R-A19O-07	0.342555	0.414715	0.200206	0.687104	0.480702	0.378676	0.471536	0.559988	0.606746	0.15918	0.356939	0.425653	0.203171	0.662515	0.672265	0.415233	0.742573	0.504362	0.507399	0.466022	0.286644	0.482911	0.500401	0.436181	0.208519
TCGA-ET-A3BN-01A-11R-A19O-07	0.441802	0.356997	0.166883	0.684361	0.410827	0.427403	0.489243	0.557093	0.630151	0.194782	0.367405	0.484101	0.155763	0.64775	0.627038	0.324751	0.753343	0.524895	0.485804	0.474424	0.28454	0.493513	0.440714	0.394521	0.243976
TCGA-ET-A3BO-01A-11R-A19O-07	0.141171	0.533701	0.366053	0.713012	0.612016	0.533784	0.505344	0.628947	0.633788	0.252476	0.391973	0.52084	0.393156	0.653381	0.700697	0.612789	0.781256	0.549144	0.558688	0.526577	0.294905	0.534589	0.484104	0.437912	0.596355
TCGA-ET-A3BP-01A-21R-A19O-07	0.175557	0.432249	0.219905	0.696334	0.517209	0.354854	0.483363	0.565206	0.568778	0.243979	0.371169	0.507696	0.296745	0.661274	0.864372	0.450124	0.72952	0.509243	0.523572	0.504656	0.320669	0.45092	0.492331	0.385921	0.277622
TCGA-ET-A3BQ-01B-11R-A206-07	0.131721	0.4129	0.183867	0.702562	0.48866	0.489174	0.504571	0.59783	0.619791	0.295804	0.397963	0.564157	0.287116	0.67828	0.790164	0.410453	0.748176	0.504193	0.537131	0.517848	0.303949	0.523768	0.494961	0.413409	0.23975
TCGA-ET-A3BS-01A-11R-A206-07	0	0.594779	0.417618	0.718052	0.62068	0.546668	0.5124	0.620001	0.712449	0.264313	0.364007	0.468678	0.32279	0.635328	0.825292	0.674002	0.789241	0.593489	0.583804	0.539936	0.329305	0.564394	0.491113	0.449866	0.39113
TCGA-ET-A3BT-01A-11R-A19O-07	0.183455	0.440945	0.316152	0.683314	0.491675	0.518885	0.491714	0.628157	0.665889	0.275824	0.387851	0.523322	0.287902	0.651722	0.745595	0.42188	0.759015	0.509468	0.553808	0.51283	0.280006	0.511689	0.46054	0.460401	0.415281
TCGA-ET-A3BU-01A-11R-A19O-07	0.264717	0.48465	0.22983	0.681312	0.454319	0.507511	0.511399	0.596127	0.645031	0.313434	0.42642	0.515032	0.258105	0.660197	0.830562	0.415631	0.75545	0.558777	0.534446	0.500531	0.299773	0.536982	0.416783	0.442687	0.342939
TCGA-ET-A3BV-01A-11R-A19O-07	0.126709	0.540035	0.258878	0.699466	0.527603	0.693446	0.496065	0.691379	0.679961	0.487648	0.459165	0.540296	0.306145	0.640825	0.705966	0.557432	0.751807	0.541633	0.502047	0.555998	0.340723	0.614675	0.377151	0.45783	0.756079
TCGA-ET-A3BW-01A-11R-A19O-07	0.0684645	0.285656	0.131375	0.683302	0.4299	0.249203	0.504452	0.521293	0.52584	0.173499	0.371992	0.475949	0.200924	0.668639	0.660684	0.340777	0.760505	0.532451	0.534	0.467884	0.301532	0.419129	0.497181	0.424089	0.135243
TCGA-ET-A3BX-01A-11R-A19O-07	0.34153	0.570617	0.233259	0.675117	0.440611	0.576188	0.501413	0.613594	0.669059	0.265091	0.405842	0.417281	0.171361	0.639958	0.676711	0.392968	0.753808	0.579257	0.577477	0.475844	0.2806	0.540081	0.381899	0.450896	0.357155
TCGA-ET-A3DO-01A-11R-A19O-07	0.203514	0.673384	0.421377	0.712817	0.653303	0.6198	0.487706	0.60605	0.69808	0.272495	0.432657	0.504661	0.372955	0.629632	0.725287	0.672466	0.785334	0.534673	0.520976	0.56337	0.34239	0.616284	0.453547	0.482894	0.543334
TCGA-ET-A3DP-01A-11R-A21D-07	0.14274	0.440236	0.259698	0.716308	0.567662	0.518433	0.517214	0.692317	0.673068	0.289214	0.492179	0.541059	0.327294	0.649577	0.684889	0.508137	0.757719	0.537489	0.543111	0.517645	0.292098	0.499638	0.483369	0.392904	0.354026
TCGA-ET-A3DQ-01A-11R-A19O-07	0.11929	0.522337	0.452644	0.707252	0.596152	0.505739	0.508351	0.577924	0.614814	0.301642	0.420572	0.613541	0.236755	0.656065	0.68928	0.662913	0.756015	0.540064	0.535632	0.630671	0.311114	0.564675	0.4511	0.433814	0.345573
TCGA-ET-A3DR-01A-11R-A19O-07	0.17645	0.298554	0.186713	0.663972	0.410073	0.380499	0.490667	0.573628	0.582018	0.222338	0.331288	0.507996	0.219179	0.668524	0.67221	0.326259	0.742315	0.521672	0.525316	0.488588	0.31689	0.561683	0.442356	0.401651	0.21269
TCGA-ET-A3DS-01A-11R-A19O-07	0	0.382421	0.37611	0.683544	0.438444	0.420445	0.461271	0.531835	0.457676	0.217547	0.289352	0.47432	0.200199	0.622536	0.714858	0.464392	0.760473	0.493768	0.479108	0.523847	0.330478	0.450611	0.523391	0.415734	0.27883
TCGA-ET-A3DT-01A-11R-A19O-07	0.0780633	0.652312	0.513243	0.735818	0.688849	0.517399	0.504571	0.627065	0.689229	0.255583	0.425131	0.56142	0.489016	0.64565	0.761513	0.732748	0.789558	0.573042	0.535239	0.57857	0.396561	0.59811	0.493441	0.433385	0.412207
TCGA-ET-A3DU-01A-11R-A19O-07	0.0357647	0.675281	0.469828	0.730593	0.701414	0.589965	0.490312	0.655433	0.69826	0.294471	0.454064	0.578433	0.521133	0.654313	0.755749	0.689895	0.755644	0.510788	0.54378	0.560707	0.352922	0.620606	0.441683	0.443226	0.560239
TCGA-ET-A3DV-01A-12R-A206-07	0.0458623	0.340901	0.152559	0.67848	0.306711	0.324916	0.456386	0.445311	0.501614	0.161858	0.280162	0.422552	0.141453	0.63215	0.713266	0.228589	0.706052	0.468792	0.496569	0.481512	0.274576	0.381168	0.518463	0.38621	0.14183
TCGA-ET-A3DW-01A-11R-A19O-07	0.200002	0.552926	0.272522	0.692587	0.444583	0.548717	0.46963	0.608628	0.625066	0.163971	0.357949	0.419328	0.312571	0.635986	0.633624	0.503317	0.762323	0.540588	0.515665	0.528569	0.266671	0.518275	0.452919	0.421008	0.605357
TCGA-ET-A40P-01A-11R-A23N-07	0.102725	0.38425	0.22568	0.707247	0.550837	0.367141	0.474776	0.538239	0.580488	0.245378	0.35613	0.628826	0.322835	0.652797	0.910698	0.491112	0.724218	0.47228	0.504585	0.542501	0.28493	0.485108	0.388896	0.377434	0.111861
TCGA-ET-A40Q-01A-11R-A23N-07	0.0268709	0.506576	0.306744	0.697129	0.538657	0.617316	0.489459	0.641662	0.708844	0.247059	0.40065	0.559501	0.350244	0.643149	0.73363	0.534212	0.751787	0.552626	0.531155	0.522195	0.279227	0.530014	0.440636	0.421048	0.509358
TCGA-ET-A40R-01A-11R-A23N-07	0.134221	0.367344	0.400091	0.698815	0.563557	0.473867	0.496343	0.604841	0.643295	0.190826	0.344359	0.604118	0.365046	0.667089	0.850266	0.55305	0.749322	0.478334	0.511655	0.557762	0.285474	0.5033	0.348369	0.432634	0.360338
TCGA-ET-A40S-01A-11R-A23N-07	0.118626	0.599859	0.316934	0.713714	0.607321	0.593708	0.476355	0.637175	0.643003	0.405733	0.410026	0.555227	0.225554	0.612621	0.742082	0.566177	0.758244	0.541502	0.560355	0.603824	0.252932	0.543161	0.47193	0.381271	0.464899
TCGA-ET-A40T-01A-11R-A23N-07	0.105276	0.469792	0.335539	0.691846	0.513781	0.503537	0.49707	0.599426	0.681631	0.235508	0.373867	0.558953	0.310698	0.652603	0.826884	0.55738	0.767946	0.520372	0.535258	0.538058	0.291459	0.550262	0.454373	0.408312	0.380207
TCGA-ET-A4KN-01A-11R-A250-07	0	0.5865	0.475527	0.694887	0.699108	0.685219	0.476505	0.632108	0.691018	0.283028	0.48911	0.598167	0.35556	0.654398	0.911301	0.616955	0.661881	0.431312	0.532016	0.56811	0.339938	0.595942	0.538535	0.416578	0.42033
TCGA-ET-A4KQ-01A-12R-A250-07	0.0434845	0.214509	0.192078	0.701855	0.439061	0.323057	0.483472	0.483758	0.512371	0.243118	0.328407	0.553685	0.249929	0.651481	0.691201	0.32551	0.739223	0.500414	0.502695	0.516237	0.304724	0.408148	0.483932	0.375288	0.175696
TCGA-FE-A22Z-01A-11R-A16R-07	0.116099	0.453915	0.25075	0.666361	0.3967	0.59412	0.49207	0.605992	0.689989	0.297569	0.433108	0.499456	0.218813	0.648147	0.769801	0.360772	0.733613	0.534319	0.573734	0.512399	0.303846	0.505141	0.483181	0.459037	0.394753
TCGA-FE-A230-01A-11R-A14Y-07	0.167358	0.625797	0.394656	0.698848	0.593424	0.453576	0.491199	0.555785	0.635349	0.186091	0.396891	0.471243	0.356958	0.654312	0.60371	0.598814	0.76046	0.544059	0.564124	0.540852	0.261073	0.561873	0.48527	0.440542	0.335968
TCGA-FE-A231-01A-11R-A14Y-07	0.108089	0.443644	0.185854	0.665797	0.385357	0.659082	0.452404	0.621081	0.678792	0.228749	0.400882	0.503532	0.216168	0.619759	0.751029	0.380145	0.752523	0.549152	0.580301	0.496757	0.274686	0.413992	0.482898	0.445829	0.419562
TCGA-FE-A232-01A-11R-A14Y-07	0.0503276	0.581096	0.304238	0.688969	0.552106	0.532314	0.484441	0.639719	0.678554	0.228098	0.39958	0.531893	0.358326	0.672894	0.756683	0.504852	0.723183	0.486069	0.547312	0.498616	0.272534	0.531184	0.486251	0.398943	0.439541
TCGA-FE-A233-01A-11R-A14Y-07	0.133169	0.509162	0.147816	0.69167	0.442474	0.482975	0.469654	0.547401	0.614961	0.193745	0.402543	0.437063	0.207932	0.682444	0.65536	0.392362	0.751318	0.523457	0.519211	0.486518	0.304265	0.507671	0.508275	0.419671	0.287886
TCGA-FE-A234-01A-11R-A14Y-07	0.0820213	0.481812	0.291625	0.684891	0.466813	0.6329	0.500456	0.658556	0.678281	0.239019	0.449021	0.480828	0.266554	0.629577	0.670399	0.497025	0.761412	0.532881	0.562941	0.524338	0.315921	0.50592	0.448745	0.438972	0.507876
TCGA-FE-A235-01A-11R-A16R-07	0.404031	0.440405	0.334054	0.699789	0.497185	0.478822	0.506659	0.602451	0.656221	0.272799	0.419599	0.620588	0.338749	0.667728	0.838685	0.477393	0.702468	0.472588	0.535011	0.52296	0.301483	0.514855	0.420732	0.409365	0.270103
TCGA-FE-A236-01A-11R-A16R-07	0.209516	0.52218	0.204307	0.69704	0.4832	0.4038	0.462866	0.548379	0.568367	0.23459	0.342265	0.409373	0.269125	0.699079	0.754871	0.4328	0.74444	0.578809	0.577039	0.469151	0.333495	0.492838	0.454366	0.414732	0.26884
TCGA-FE-A237-01A-11R-A16R-07	0.196355	0.457836	0.299492	0.683792	0.474835	0.587053	0.532667	0.627516	0.658467	0.252607	0.384991	0.518669	0.286832	0.66029	0.73588	0.46165	0.752576	0.524305	0.548869	0.528781	0.285834	0.527666	0.424452	0.434901	0.442176
TCGA-FE-A238-01A-11R-A16R-07	0.0444641	0.562018	0.289114	0.679466	0.522109	0.59213	0.477367	0.580268	0.65033	0.249734	0.38192	0.486186	0.351458	0.68461	0.741808	0.489161	0.746519	0.503503	0.548074	0.500578	0.301685	0.517462	0.475102	0.462473	0.416049
TCGA-FE-A239-01A-11R-A16R-07	0.141694	0.406777	0.196032	0.680946	0.330454	0.198125	0.485601	0.436328	0.465529	0.134742	0.269811	0.470431	0.254392	0.628766	0.789999	0.237213	0.701559	0.482531	0.493976	0.472218	0.272491	0.394505	0.356648	0.43211	0.294802
TCGA-FE-A23A-01A-11R-A16R-07	0.0219061	0.622626	0.40795	0.712001	0.608002	0.580663	0.479138	0.592017	0.644159	0.195958	0.379162	0.490989	0.400266	0.647321	0.785334	0.608087	0.760119	0.496489	0.518683	0.532397	0.277936	0.564352	0.430085	0.417812	0.538339
TCGA-FE-A3PA-01A-12R-A220-07	0.134747	0.559363	0.170227	0.701621	0.519489	0.511048	0.499304	0.559415	0.586773	0.208363	0.375507	0.541619	0.267509	0.631506	0.902794	0.448716	0.733537	0.53488	0.547613	0.529995	0.253642	0.465712	0.467361	0.40023	0.370986
TCGA-FE-A3PB-01A-11R-A220-07	0.0600474	0.52672	0.364566	0.721762	0.613052	0.659555	0.501612	0.711096	0.670164	0.343125	0.432588	0.556716	0.398771	0.632509	0.850102	0.586055	0.761914	0.506285	0.52705	0.529851	0.266438	0.559519	0.44494	0.421477	0.598331
TCGA-FE-A3PC-01A-11R-A220-07	0.0363275	0.415876	0.263506	0.680704	0.575635	0.517898	0.470654	0.577336	0.660527	0.210747	0.373836	0.494645	0.229824	0.658916	0.88737	0.442805	0.735796	0.47967	0.509755	0.492706	0.246249	0.501678	0.445375	0.395749	0.348592
TCGA-FE-A3PD-01A-11R-A220-07	0	0.491179	0.287791	0.710593	0.548134	0.447398	0.491488	0.542107	0.585939	0.179936	0.361654	0.539553	0.311571	0.635362	0.768044	0.547207	0.764833	0.508557	0.516618	0.571332	0.299073	0.494825	0.368814	0.427228	0.356496
TCGA-FK-A3S3-01A-11R-A22L-07	0.198997	0.417275	0.206736	0.714083	0.485087	0.436403	0.492765	0.530384	0.561584	0.214594	0.345171	0.552512	0.29195	0.65556	0.838795	0.438579	0.727794	0.491879	0.515943	0.52592	0.291854	0.48218	0.464685	0.368112	0.240134
TCGA-FK-A3SB-01A-11R-A22L-07	0.291721	0.402168	0.21385	0.683149	0.414784	0.475924	0.482386	0.577003	0.619724	0.278517	0.365931	0.506603	0.292353	0.651674	0.828915	0.32479	0.739454	0.518474	0.510389	0.519317	0.318662	0.468724	0.506818	0.431961	0.224162
TCGA-FK-A3SD-01A-11R-A22L-07	0.130008	0.326345	0.212218	0.668199	0.30841	0.315799	0.452368	0.482847	0.444907	0.187097	0.295202	0.459347	0.160515	0.623165	0.763159	0.273323	0.707834	0.427095	0.438618	0.493705	0.301221	0.401548	0.491086	0.35639	0.235359
TCGA-FK-A3SE-01A-11R-A22L-07	0.208892	0.342293	0.240529	0.670534	0.380467	0.450164	0.510654	0.630851	0.635258	0.198955	0.409075	0.549152	0.226791	0.652957	0.691092	0.34024	0.744263	0.510255	0.480852	0.47645	0.281655	0.583286	0.403615	0.43301	0.264724
TCGA-FK-A3SG-01A-11R-A22L-07	0.0852887	0.388314	0.243453	0.698196	0.489277	0.575591	0.48272	0.590281	0.650329	0.226338	0.438308	0.575286	0.241874	0.643209	0.837642	0.407192	0.725397	0.497302	0.527905	0.532018	0.264083	0.527283	0.424068	0.443518	0.304407
TCGA-FK-A3SH-01A-11R-A22L-07	0.127897	0.397548	0.156731	0.701177	0.443019	0.502838	0.483823	0.523951	0.531698	0.222311	0.376613	0.491656	0.228947	0.67322	0.788957	0.290349	0.713412	0.474938	0.470456	0.476059	0.263252	0.471414	0.41207	0.410684	0.291619
TCGA-FK-A4UB-01A-11R-A250-07	0	0.34046	0.145769	0.68083	0.471256	0.350952	0.490134	0.513817	0.536017	0.144641	0.309872	0.603391	0.300952	0.654902	0.942039	0.410163	0.730057	0.530107	0.507266	0.505785	0.237799	0.453651	0.499494	0.385229	0.257149
TCGA-FY-A2QD-01A-11R-A19O-07	0.067088	0.248009	0.241303	0.675324	0.298156	0.236551	0.501464	0.459335	0.451256	0.161981	0.333067	0.49335	0.186669	0.604861	0.583182	0.272315	0.739666	0.48964	0.448642	0.487433	0.308914	0.405009	0.442457	0.365691	0.298315
TCGA-FY-A3BL-01A-11R-A19O-07	0.0472592	0.349139	0.183173	0.703661	0.482543	0.406292	0.463553	0.584836	0.570452	0.223286	0.319586	0.503646	0.22362	0.668044	0.818047	0.434678	0.748145	0.571477	0.544671	0.464698	0.306494	0.446366	0.425211	0.418383	0.229431
TCGA-FY-A3I4-01A-11R-A21D-07	0.0713508	0.435822	0.260445	0.698873	0.518125	0.623699	0.522222	0.654726	0.676391	0.305891	0.449682	0.586092	0.282986	0.67453	0.813162	0.473299	0.735801	0.50616	0.527533	0.499195	0.3249	0.561243	0.470765	0.423123	0.389593
TCGA-FY-A3I5-01B-11R-A220-07	0.0668125	0.330619	0.379166	0.713629	0.486447	0.305955	0.470506	0.495704	0.528052	0.244441	0.351086	0.462541	0.179064	0.623223	0.825896	0.591582	0.758427	0.527774	0.467583	0.537371	0.280289	0.499381	0.496668	0.353688	0.308359
TCGA-FY-A3NM-01A-11R-A21D-07	0.169925	0.248832	0.219761	0.660993	0.38076	0.257686	0.465147	0.467994	0.460027	0.167798	0.295121	0.546676	0.276282	0.66683	0.610956	0.331412	0.730725	0.515447	0.475254	0.496957	0.32015	0.395247	0.504581	0.368228	0.126516
TCGA-FY-A3NN-01A-11R-A21D-07	0.155102	0.411449	0.239967	0.702521	0.511274	0.460146	0.47843	0.649038	0.656003	0.263057	0.410885	0.428919	0.288368	0.647991	0.599868	0.409369	0.765814	0.540341	0.499095	0.472358	0.305554	0.452583	0.453232	0.422478	0.254734
TCGA-FY-A3NP-01A-11R-A21D-07	0.30906	0.191396	0.203276	0.67849	0.427928	0.278241	0.458742	0.439804	0.502468	0.248981	0.344395	0.510827	0.280185	0.64659	0.720676	0.368857	0.732912	0.520968	0.517668	0.523535	0.307249	0.361817	0.501661	0.367486	0.192272
TCGA-FY-A3ON-01A-11R-A220-07	0.289834	0.440151	0.283093	0.692703	0.516891	0.429801	0.487502	0.590419	0.625508	0.232335	0.382735	0.502168	0.297326	0.641277	0.689171	0.540899	0.78643	0.595455	0.533355	0.53731	0.282267	0.563698	0.508809	0.422182	0.321093
TCGA-FY-A3R6-01A-11R-A220-07	0.273098	0.602132	0.483539	0.729379	0.675107	0.543121	0.499015	0.622695	0.669318	0.289783	0.419258	0.542251	0.40366	0.639304	0.76766	0.661058	0.768265	0.525087	0.549312	0.605887	0.354749	0.5937	0.486329	0.471419	0.429222
TCGA-FY-A3R7-01A-11R-A220-07	0.176578	0.476839	0.284613	0.711256	0.525925	0.46433	0.487075	0.600942	0.633191	0.213531	0.386049	0.529817	0.26285	0.679631	0.77754	0.553985	0.754181	0.532527	0.527973	0.560072	0.296326	0.544258	0.456042	0.388231	0.337505
TCGA-FY-A3R8-01A-11R-A220-07	0	0.501504	0.220542	0.681143	0.43596	0.65001	0.509796	0.647439	0.728852	0.289217	0.432056	0.438667	0.282643	0.621113	0.788023	0.45106	0.778623	0.534217	0.55442	0.506603	0.308953	0.509061	0.492291	0.43147	0.474395
TCGA-FY-A3R9-01A-11R-A220-07	0.0574156	0.194245	0.210197	0.677996	0.416769	0.331287	0.46235	0.495577	0.518197	0.220834	0.371061	0.472546	0.213724	0.614724	0.753389	0.34212	0.748257	0.507881	0.537132	0.505888	0.31532	0.435965	0.448264	0.367094	0.230035
TCGA-FY-A3RA-01A-11R-A220-07	0.114767	0.463382	0.215769	0.68361	0.431881	0.465037	0.473345	0.579165	0.625066	0.197946	0.380801	0.466386	0.2367	0.668738	0.655799	0.358128	0.750506	0.516418	0.516815	0.490799	0.303645	0.506937	0.424008	0.397663	0.187881
TCGA-FY-A3TY-01A-11R-A22U-07	0.491083	0.490985	0.326238	0.696631	0.509523	0.73547	0.534736	0.746255	0.759899	0.404787	0.44892	0.519243	0.26164	0.652268	0.828476	0.567162	0.775308	0.525909	0.532815	0.526869	0.339001	0.597855	0.431839	0.461171	0.461057
TCGA-FY-A3W9-01A-11R-A22L-07	0.166844	0.303106	0.14726	0.690971	0.370546	0.338931	0.449781	0.445723	0.464038	0.0993151	0.241644	0.430466	0.280939	0.62595	0.918931	0.2843	0.731086	0.496964	0.50539	0.50048	0.279427	0.38153	0.50456	0.389346	0.272902
TCGA-FY-A3WA-01A-11R-A22L-07	0.428893	0.189652	0.184245	0.698569	0.380688	0.134582	0.498648	0.420324	0.487996	0.148066	0.461082	0.58296	0.225396	0.623827	0.79461	0.327272	0.762586	0.53724	0.536151	0.453334	0.32203	0.380126	0.488851	0.32258	0.190351
TCGA-FY-A3YR-01A-11R-A22U-07	0.254473	0.499999	0.20067	0.693534	0.539974	0.594062	0.498223	0.602599	0.634932	0.253602	0.38237	0.471237	0.294762	0.650616	0.734508	0.498814	0.774606	0.533363	0.540085	0.496715	0.377939	0.541905	0.396974	0.419612	0.581865
TCGA-FY-A40K-01A-11R-A23N-07	0.154842	0.356731	0.206628	0.71321	0.53704	0.491965	0.517866	0.671682	0.735804	0.275066	0.357872	0.503041	0.277305	0.652473	0.804325	0.508374	0.765968	0.516499	0.500706	0.50984	0.27482	0.465448	0.508718	0.400201	0.248312
TCGA-FY-A40L-01A-11R-A23N-07	0.227371	0.483345	0.264874	0.704601	0.542055	0.533744	0.489223	0.610354	0.681019	0.221541	0.36587	0.468913	0.294857	0.634725	0.7361	0.475453	0.763138	0.517675	0.543053	0.497718	0.287616	0.536144	0.420983	0.434991	0.403645
TCGA-FY-A40M-01A-11R-A23N-07	0.138552	0.240347	0.181393	0.711335	0.376323	0.212419	0.498506	0.516765	0.486886	0.120862	0.320681	0.512012	0.196693	0.649991	0.803282	0.317521	0.730756	0.527985	0.52002	0.462372	0.315138	0.326175	0.399333	0.34354	0.233273
TCGA-FY-A40N-01A-11R-A23N-07	0.1121	0.376158	0.264132	0.706198	0.539284	0.316178	0.486782	0.48418	0.569122	0.127184	0.278623	0.542741	0.262223	0.660783	0.724518	0.514738	0.778437	0.509949	0.505741	0.50712	0.267643	0.474874	0.492913	0.38441	0.266974
TCGA-FY-A4B0-01A-21R-A23W-07	0	0.31543	0.210371	0.680265	0.413917	0.30366	0.478859	0.531974	0.593784	0.259511	0.344528	0.550262	0.328907	0.619292	0.857237	0.358683	0.733763	0.55546	0.557847	0.538817	0.322843	0.439646	0.364416	0.396097	0.210879
TCGA-FY-A4B3-01A-11R-A23W-07	0.544584	0.378847	0.157401	0.700675	0.438153	0.463669	0.491498	0.577977	0.629824	0.263927	0.399298	0.559234	0.176383	0.620352	0.77754	0.332296	0.747283	0.568829	0.524388	0.512303	0.306716	0.539413	0.497546	0.389231	0.384598
TCGA-FY-A4B4-01A-11R-A23W-07	0.221444	0.605125	0.268232	0.680288	0.465553	0.628797	0.483653	0.620201	0.709404	0.271159	0.393176	0.550213	0.284997	0.642985	0.758384	0.458735	0.758543	0.516252	0.511013	0.502167	0.289066	0.568146	0.386001	0.430343	0.448653
TCGA-FY-A76V-01A-11R-A39I-07	0.0833836	0.339187	0.196493	0.705384	0.488068	0.571775	0.518301	0.622814	0.5913	0.233718	0.423573	0.489572	0.273264	0.676693	0.885614	0.372431	0.754223	0.563573	0.607675	0.52797	0.312346	0.465723	0.440777	0.417338	0.2347
TCGA-GE-A2C6-01A-11R-A16R-07	0.0464212	0.537337	0.342585	0.711835	0.623433	0.541756	0.488558	0.629014	0.682979	0.302198	0.390539	0.568463	0.378136	0.669051	0.808167	0.587059	0.777401	0.548141	0.5141	0.555986	0.292134	0.561791	0.413374	0.454141	0.451397
TCGA-H2-A26U-01A-11R-A16R-07	0.193961	0.666732	0.341757	0.715968	0.638215	0.581974	0.504388	0.667876	0.714325	0.210904	0.437326	0.472083	0.396804	0.652204	0.729897	0.669372	0.767675	0.533035	0.565869	0.572195	0.301483	0.606416	0.479573	0.45296	0.556068
TCGA-H2-A2K9-01A-11R-A180-07	0.171463	0.462109	0.115966	0.70677	0.367018	0.246858	0.456595	0.408462	0.412967	0.124217	0.290152	0.434823	0.174147	0.606987	0.642681	0.302212	0.750986	0.545009	0.492673	0.492914	0.307151	0.470678	0.4837	0.38968	0.206488
TCGA-H2-A3RH-01A-11R-A220-07	0.0923428	0.384208	0.183071	0.687281	0.40707	0.292732	0.479642	0.484555	0.537881	0.170264	0.33801	0.590479	0.200532	0.647915	0.809979	0.355351	0.730554	0.503316	0.46403	0.541766	0.290815	0.429303	0.461347	0.375919	0.191723
TCGA-H2-A3RI-01A-11R-A220-07	0.0743684	0.405202	0.276985	0.695213	0.500758	0.580708	0.504591	0.627803	0.630458	0.194237	0.351405	0.47224	0.234902	0.655598	0.737417	0.500053	0.765128	0.533098	0.510827	0.468876	0.286846	0.480517	0.521243	0.422329	0.368571
TCGA-H2-A421-01A-11R-A23N-07	0.0812033	0.589243	0.381875	0.705268	0.582422	0.574391	0.493294	0.590036	0.672624	0.198592	0.371652	0.543581	0.304628	0.647331	0.867281	0.616024	0.767991	0.516339	0.531892	0.562939	0.280898	0.573839	0.412219	0.423205	0.473297
TCGA-H2-A422-01A-11R-A23N-07	0.0436245	0.33461	0.166299	0.678561	0.371527	0.457381	0.480232	0.56697	0.622575	0.179179	0.351116	0.402265	0.163953	0.657726	0.69197	0.33055	0.752859	0.534591	0.499178	0.43915	0.289949	0.42345	0.488476	0.374603	0.274823
TCGA-IM-A3EB-01A-11R-A206-07	0.218843	0.685038	0.320914	0.698498	0.569501	0.598906	0.486633	0.603051	0.682266	0.290097	0.440946	0.484762	0.252751	0.642863	0.668149	0.588125	0.757232	0.510563	0.509099	0.541705	0.286759	0.600055	0.359837	0.442865	0.496295
TCGA-IM-A3ED-01A-11R-A206-07	0.227002	0.474399	0.401796	0.69831	0.537861	0.57881	0.496519	0.625675	0.741693	0.269913	0.375385	0.451784	0.310078	0.653534	0.770405	0.549031	0.775997	0.558716	0.525116	0.526303	0.326608	0.556857	0.431804	0.445089	0.323618
TCGA-IM-A3U2-01A-21R-A22L-07	0.174534	0.489925	0.223949	0.67149	0.470827	0.593721	0.472822	0.610847	0.624998	0.248538	0.372908	0.490708	0.236732	0.638735	0.770624	0.395462	0.728838	0.506022	0.525993	0.514312	0.288655	0.549561	0.466692	0.42119	0.433668
TCGA-IM-A3U3-01A-11R-A22L-07	0.184598	0.458717	0.303988	0.693515	0.506622	0.580855	0.468034	0.644695	0.671594	0.24457	0.378507	0.506791	0.263902	0.640895	0.776332	0.474014	0.760939	0.512418	0.50558	0.539972	0.288232	0.486969	0.432732	0.418276	0.478017
TCGA-IM-A41Y-01A-11R-A23W-07	0.0487942	0.420154	0.190295	0.679336	0.449026	0.462291	0.46965	0.501459	0.602578	0.158307	0.366497	0.542188	0.143981	0.638833	0.747681	0.312949	0.738674	0.470907	0.511315	0.457665	0.323395	0.436956	0.471444	0.363918	0.121302
TCGA-IM-A41Z-01A-11R-A23N-07	0.419539	0.46295	0.284455	0.716858	0.624108	0.415152	0.488267	0.548607	0.592609	0.356529	0.361638	0.460899	0.391182	0.62362	0.828311	0.595274	0.761903	0.514445	0.515516	0.561207	0.355242	0.47915	0.483307	0.423541	0.368846
TCGA-IM-A420-01A-11R-A23N-07	0.161436	0.612492	0.377024	0.714538	0.614558	0.519207	0.47288	0.590512	0.659026	0.172142	0.369423	0.515926	0.341125	0.647312	0.766068	0.609419	0.764396	0.513757	0.541455	0.539974	0.293856	0.568046	0.392104	0.440882	0.448104
TCGA-IM-A4EB-01A-11R-A250-07	0.287354	0.567429	0.397438	0.70593	0.611147	0.598235	0.485482	0.634671	0.689756	0.251476	0.369998	0.507972	0.327693	0.642534	0.822273	0.607646	0.756187	0.540902	0.550492	0.538763	0.299884	0.584876	0.387623	0.404924	0.519787
TCGA-J8-A3NZ-01A-11R-A21D-07	0.0874628	0.531539	0.276004	0.698728	0.493498	0.565841	0.483228	0.636251	0.664695	0.199331	0.396078	0.422001	0.254516	0.653744	0.646852	0.485168	0.760935	0.524369	0.544788	0.496902	0.304235	0.4906	0.496044	0.418999	0.415994
TCGA-J8-A3O0-01A-11R-A21D-07	0.0943712	0.414122	0.152466	0.694163	0.367651	0.429175	0.475169	0.571768	0.644471	0.219081	0.338411	0.511566	0.237782	0.642688	0.838795	0.358727	0.739174	0.565219	0.55027	0.536231	0.308554	0.483426	0.390218	0.358578	0.236182
TCGA-J8-A3O1-01A-11R-A21D-07	0.0953168	0.38903	0.19934	0.693628	0.420313	0.418981	0.464796	0.467421	0.617428	0.184375	0.359207	0.479707	0.217232	0.633942	0.641912	0.293941	0.738795	0.535496	0.50426	0.499466	0.307957	0.414111	0.527075	0.44894	0.0852956
TCGA-J8-A3O2-01A-11R-A23N-07	0.20364	0.515403	0.450625	0.703939	0.551999	0.588296	0.513169	0.662045	0.657578	0.20751	0.378519	0.487617	0.289827	0.653339	0.750645	0.536526	0.772709	0.569794	0.566385	0.541958	0.276746	0.564676	0.497781	0.414578	0.298754
TCGA-J8-A3O2-06A-11R-A23N-07	0.104202	0.433849	0.171264	0.696559	0.512805	0.563596	0.507541	0.604084	0.607902	0.14475	0.339608	0.470621	0.264052	0.654101	0.786432	0.364366	0.74517	0.531956	0.548141	0.490618	0.266306	0.455056	0.501956	0.373135	0.200121
TCGA-J8-A3YD-01A-11R-A22U-07	0.0515809	0.330923	0.229679	0.692255	0.42183	0.455576	0.458921	0.587094	0.56511	0.230567	0.305059	0.491958	0.209595	0.661376	0.805258	0.375581	0.744455	0.519137	0.513611	0.503752	0.313884	0.499048	0.461569	0.398364	0.252539
TCGA-J8-A3YE-01A-12R-A23N-07	0.490467	0.380724	0.153092	0.69574	0.468079	0.22209	0.458352	0.514211	0.52818	0.167562	0.333912	0.405655	0.260477	0.660063	0.805533	0.340726	0.756892	0.51207	0.502289	0.455264	0.305131	0.451104	0.447558	0.445647	0.18596
TCGA-J8-A3YF-01A-12R-A23N-07	0.0728604	0.509725	0.361475	0.696464	0.587032	0.509861	0.471391	0.591139	0.655451	0.246728	0.383302	0.539275	0.327352	0.647229	0.814973	0.5759	0.765158	0.555012	0.567338	0.542997	0.313012	0.555304	0.400176	0.456178	0.443328
TCGA-J8-A3YG-01A-11R-A22U-07	0.476226	0.508542	0.243257	0.675984	0.464002	0.607038	0.477229	0.61332	0.694716	0.276392	0.345084	0.482413	0.166746	0.636819	0.8338	0.462499	0.765923	0.521277	0.523556	0.507093	0.276288	0.560278	0.403417	0.413606	0.483287
TCGA-J8-A3YH-01A-11R-A22U-07	0.2444	0.361814	0.197169	0.696853	0.423448	0.483899	0.499661	0.569881	0.611966	0.294792	0.348108	0.508626	0.245262	0.657371	0.846808	0.348828	0.740519	0.54651	0.523827	0.512642	0.30051	0.459644	0.487372	0.386741	0.221362
TCGA-J8-A3YH-06A-11R-A23N-07	0.167486	0.433607	0.364108	0.7228	0.563115	0.533654	0.506513	0.616204	0.671077	0.313896	0.370836	0.526458	0.36409	0.649502	0.857566	0.562591	0.760967	0.567718	0.525991	0.543974	0.296397	0.47687	0.478388	0.367485	0.348373
TCGA-J8-A42S-01A-11R-A23N-07	0.115566	0.348632	0.195479	0.6894	0.431722	0.466337	0.522211	0.605785	0.59511	0.220901	0.342789	0.566668	0.255717	0.661367	0.8411	0.382182	0.739519	0.54423	0.507492	0.493317	0.285277	0.519698	0.476995	0.417309	0.297107
TCGA-J8-A4HW-01A-11R-A250-07	0.173511	0.259895	0.154272	0.668631	0.343649	0.355935	0.47471	0.57145	0.587808	0.16882	0.33208	0.422625	0.182801	0.660292	0.752895	0.243702	0.739288	0.499031	0.525105	0.440892	0.298212	0.525366	0.456173	0.415668	0.130798
TCGA-J8-A4HW-06A-11R-A250-07	2.35081	0.500211	0.503232	0.721268	0.580097	0.715258	0.515225	0.737951	0.718677	0.302501	0.395621	0.493035	0.269131	0.6482	0.851309	0.721371	0.79234	0.565668	0.561084	0.57474	0.296033	0.579422	0.464578	0.441234	0.544047
TCGA-J8-A4HY-01A-11R-A250-07	0.0480967	0.411896	0.190453	0.704471	0.537775	0.483661	0.482855	0.599615	0.634129	0.231471	0.334617	0.487394	0.271971	0.656623	0.774521	0.457749	0.74313	0.502289	0.503543	0.493177	0.273705	0.458755	0.501509	0.393723	0.273012
TCGA-KS-A41F-01A-11R-A23N-07	0.541317	0.208171	0.147119	0.656077	0.463115	0.3795	0.421972	0.502639	0.546706	0.189688	0.275356	0.514452	0.315606	0.653844	0.944454	0.355135	0.648331	0.432418	0.527474	0.466262	0.149079	0.421924	0.465809	0.352336	0.00708052
TCGA-KS-A41I-01A-11R-A23N-07	0.067914	0.403302	0.298519	0.705116	0.574731	0.374541	0.468111	0.570657	0.558543	0.282419	0.357952	0.567687	0.301231	0.652326	0.97799	0.507854	0.725232	0.470284	0.56181	0.539502	0.262757	0.483838	0.498411	0.381247	0.347549
TCGA-KS-A41J-01A-11R-A23N-07	0	0.440278	0.297669	0.690183	0.618547	0.615622	0.463421	0.646251	0.69379	0.204921	0.360306	0.553869	0.400372	0.657669	0.808222	0.547213	0.731511	0.480819	0.53149	0.512471	0.273971	0.530264	0.514051	0.414954	0.475273
TCGA-KS-A41L-01A-11R-A23N-07	0.25689	0.262165	0.136735	0.684499	0.362063	0.253851	0.440762	0.481639	0.404152	0.123709	0.304373	0.537904	0.303176	0.629351	0.913387	0.301046	0.71483	0.467288	0.432117	0.436759	0.278985	0.3778	0.462442	0.390721	0.222131
TCGA-KS-A4I1-01A-11R-A250-07	0	0.450566	0.220743	0.686215	0.520407	0.417797	0.478035	0.591445	0.539401	0.197119	0.318138	0.555219	0.258489	0.666039	0.867391	0.424296	0.712175	0.502776	0.475345	0.48301	0.270538	0.473231	0.502073	0.37665	0.337011
TCGA-KS-A4I3-01A-11R-A250-07	0.292782	0.442349	0.231322	0.704806	0.547055	0.465378	0.464705	0.578409	0.569977	0.233158	0.339991	0.456763	0.297827	0.686233	0.787475	0.432038	0.739746	0.540156	0.569608	0.480146	0.315304	0.501432	0.476934	0.411407	0.307317
TCGA-KS-A4I5-01A-11R-A250-07	0.173383	0.611702	0.172992	0.704983	0.485763	0.459339	0.480192	0.568379	0.572726	0.242049	0.354253	0.566543	0.209037	0.665168	0.879247	0.357109	0.724037	0.49279	0.529667	0.480973	0.301068	0.552232	0.479378	0.394821	0.23728
TCGA-KS-A4I7-01A-11R-A250-07	0.0918014	0.42511	0.223639	0.707707	0.524889	0.477709	0.48663	0.659887	0.6401	0.217892	0.34339	0.588435	0.321834	0.655827	0.803282	0.526129	0.740898	0.483936	0.531599	0.53305	0.311067	0.509934	0.407806	0.370708	0.386574
TCGA-KS-A4I9-01A-11R-A250-07	0.181675	0.491163	0.211062	0.67911	0.45189	0.557132	0.465643	0.626551	0.67936	0.224246	0.347811	0.498127	0.222467	0.642293	0.776991	0.430576	0.756049	0.513308	0.497832	0.475154	0.261353	0.485006	0.476923	0.421693	0.551841
TCGA-KS-A4IB-01A-11R-A250-07	0.100439	0.358356	0.189758	0.692765	0.389031	0.459759	0.472167	0.534646	0.57686	0.220754	0.368474	0.412271	0.201055	0.625793	0.766014	0.353612	0.751596	0.528168	0.489273	0.49366	0.31645	0.392719	0.518128	0.412772	0.221253
TCGA-KS-A4IC-01A-11R-A250-07	0.103531	0.367705	0.225252	0.689102	0.532353	0.451359	0.495998	0.623268	0.622979	0.261073	0.338859	0.533144	0.309954	0.664703	0.779516	0.454513	0.746432	0.507322	0.520952	0.477245	0.261337	0.489022	0.504199	0.402245	0.4009
TCGA-KS-A4ID-01A-11R-A250-07	0.0382957	0.582281	0.443075	0.711816	0.631647	0.44792	0.460763	0.565859	0.684365	0.251247	0.379257	0.493677	0.344111	0.629282	0.798891	0.611585	0.757879	0.496925	0.544763	0.534652	0.310093	0.540198	0.487745	0.427238	0.422471
TCGA-L6-A4EP-01A-11R-A250-07	0.126444	0.397014	0.149528	0.689053	0.553471	0.545264	0.483755	0.609756	0.615703	0.221656	0.362826	0.57681	0.265855	0.651614	0.845601	0.420111	0.710424	0.475962	0.468943	0.498067	0.213817	0.522122	0.481415	0.392114	0.360393
TCGA-L6-A4EQ-01A-11R-A250-07	0.067914	0.363527	0.197083	0.69804	0.504061	0.461338	0.516696	0.581601	0.604806	0.212491	0.334647	0.554065	0.358581	0.666718	0.857731	0.35041	0.721967	0.540832	0.51726	0.472539	0.272096	0.46054	0.48675	0.36032	0.259509
TCGA-L6-A4ET-01A-11R-A250-07	0.0579701	0.340238	0.143995	0.686463	0.453901	0.303038	0.504456	0.557606	0.517295	0.167775	0.303105	0.604669	0.215502	0.663076	0.840277	0.345318	0.712397	0.469598	0.517522	0.459158	0.246391	0.423025	0.515345	0.359322	0.139744
TCGA-L6-A4EU-01A-11R-A250-07	0.0291348	0.562663	0.274253	0.70439	0.523241	0.599226	0.477429	0.661542	0.700447	0.299258	0.417052	0.540283	0.29427	0.617322	0.851199	0.463916	0.724429	0.474955	0.517315	0.54026	0.249566	0.532063	0.433178	0.444072	0.519293
TCGA-MK-A4N6-01A-11R-A250-07	0	0.69431	0.296107	0.706022	0.502694	0.63526	0.49984	0.615992	0.728126	0.247716	0.487149	0.491971	0.314742	0.633627	0.707778	0.511387	0.763763	0.571885	0.548763	0.518686	0.276261	0.526414	0.471544	0.441729	0.448268
TCGA-MK-A4N7-01A-11R-A250-07	0.103263	0.356793	0.169727	0.678146	0.436598	0.526749	0.49128	0.544549	0.559241	0.202913	0.360367	0.447435	0.223965	0.636633	0.6575	0.306519	0.750627	0.521479	0.500391	0.487124	0.294852	0.441005	0.456166	0.409477	0.208683
TCGA-MK-A4N9-01A-11R-A250-07	0	0.327864	0.203518	0.702685	0.52816	0.4222	0.49427	0.528715	0.55353	0.194705	0.310291	0.51301	0.263441	0.657013	0.768813	0.430998	0.748864	0.505842	0.504971	0.484899	0.296268	0.472163	0.467345	0.375774	0.191339
TCGA-MK-A84Z-01A-11R-A39I-07	0.297133	0.342843	0.227277	0.70114	0.436472	0.239041	0.472463	0.459865	0.500554	0.21808	0.359368	0.534456	0.187581	0.647458	0.860036	0.370776	0.725554	0.535149	0.563466	0.521407	0.315857	0.416303	0.357633	0.37403	0.204841
TCGA-QD-A8IV-01A-11R-A39I-07	0.258459	0.360809	0.289427	0.718827	0.520392	0.281511	0.481536	0.481394	0.519296	0.150208	0.333886	0.484992	0.188954	0.634415	0.84099	0.494124	0.749188	0.511689	0.528499	0.485403	0.315059	0.428098	0.535093	0.364497	0.231791

## Sheet: Thyroid Cancer Correlation
var1	var2	df	statistic_pearson	cor_pearson	pvalue_pearson	statistic_spearman	cor_spearman	pvalue_spearman
UCP1	aDC	510	-0.740064	-0.032753	0.459602	2.26034e+07	-0.0104527	0.813474
UCP1	B cells	510	0.574063	0.0254117	0.566178	2.24605e+07	-0.00406784	0.926841
UCP1	CD8 T cells	510	-0.40311	-0.0178472	0.687036	2.34407e+07	-0.0478868	0.279463
UCP1	Cytotoxic cells	510	-1.31873	-0.0582951	0.187851	2.41962e+07	-0.0816587	0.0648495
UCP1	DC	510	-0.0820217	-0.00363196	0.934662	2.25279e+07	-0.00708162	0.873
UCP1	Eosinophils	510	1.33745	0.0591198	0.181671	2.09764e+07	0.0622786	0.15939
UCP1	iDC	510	1.25647	0.0555515	0.209521	2.14297e+07	0.0420155	0.342724
UCP1	Macrophages	510	0.774723	0.0342852	0.438862	2.1954e+07	0.0185781	0.674935
UCP1	Mast cells	510	1.87442	0.0827161	0.0614444	2.01128e+07	0.100882	0.0224331
UCP1	Neutrophils	510	-0.292015	-0.0129295	0.770394	2.24225e+07	-0.00236682	0.957394
UCP1	NK CD56bright cells	510	-1.39753	-0.0617656	0.162861	2.41305e+07	-0.0787226	0.0751253
UCP1	NK CD56dim cells	510	-1.83523	-0.0809985	0.0670532	2.38526e+07	-0.0662962	0.134109
UCP1	NK cells	510	1.22287	0.0540703	0.221944	2.01547e+07	0.0990102	0.0250665
UCP1	pDC	510	-1.103	-0.0487834	0.270549	2.51419e+07	-0.123934	0.00498062
UCP1	T cells	510	0.12612	0.00558462	0.899686	2.28941e+07	-0.0234517	0.596509
UCP1	T helper cells	510	1.98874	0.0877236	0.0472633	1.96692e+07	0.120713	0.00624284
UCP1	Tcm	510	1.62969	0.0719769	0.103784	2.06419e+07	0.0772303	0.0808354
UCP1	Tem	510	0.529319	0.0234322	0.596814	2.17886e+07	0.0259682	0.557703
UCP1	TFH	510	-0.652791	-0.028894	0.514185	2.32953e+07	-0.0413857	0.350013
UCP1	Tgd	510	1.34637	0.0595127	0.17878	2.16638e+07	0.0315504	0.476256
UCP1	Th1 cells	510	1.18437	0.052373	0.236817	1.99446e+07	0.108401	0.0141244
UCP1	Th17 cells	510	-0.914214	-0.040449	0.361036	2.44838e+07	-0.0945153	0.0325007
UCP1	Th2 cells	510	1.31373	0.0580746	0.189529	2.08036e+07	0.070004	0.113631
UCP1	TReg	510	-0.379131	-0.0167858	0.704749	2.29741e+07	-0.0270245	0.541787

## Sheet: Breast Cancer Processed Data
sample_id	UCP1	aDC	B cells	CD8 T cells	Cytotoxic cells	DC	Eosinophils	iDC	Macrophages	Mast cells	Neutrophils	NK CD56bright cells	NK CD56dim cells	NK cells	pDC	T cells	T helper cells	Tcm	Tem	TFH	Tgd	Th1 cells	Th17 cells	Th2 cells	TReg
TCGA-4C-A93U-01A-11R-A39I-07	0.0650208	0.540541	0.298761	0.717426	0.587456	0.644973	0.523686	0.633222	0.725779	0.338833	0.477813	0.524741	0.384156	0.639971	0.894506	0.547904	0.760078	0.535077	0.529391	0.551784	0.316355	0.604269	0.374396	0.449991	0.630221
TCGA-BJ-A0YZ-01A-11R-A10U-07	0.0507455	0.464438	0.173411	0.655969	0.416932	0.309566	0.445245	0.577935	0.526302	0.179584	0.383734	0.405562	0.271975	0.660553	0.817773	0.305314	0.702931	0.522872	0.494949	0.461959	0.334029	0.389487	0.456193	0.385628	0.19787
TCGA-BJ-A0Z0-01A-11R-A10U-07	0.0713508	0.280447	0.170221	0.690326	0.283177	0.121563	0.476893	0.472002	0.475453	0.153474	0.291445	0.435773	0.167416	0.653316	0.678468	0.261085	0.719584	0.546837	0.485245	0.492328	0.312933	0.384797	0.523959	0.407487	0.2667
TCGA-BJ-A0Z2-01A-11R-A10U-07	0.154583	0.397572	0.216465	0.691244	0.375913	0.313924	0.453538	0.456159	0.483314	0.11313	0.259452	0.529503	0.229518	0.615447	0.887041	0.443096	0.759774	0.553404	0.565884	0.542275	0.273371	0.408947	0.47591	0.435977	0.319502
TCGA-BJ-A0Z3-01A-11R-A13Y-07	0.177982	0.511171	0.565344	0.709098	0.625294	0.468189	0.492354	0.626576	0.593442	0.228854	0.371688	0.510675	0.392069	0.672411	0.750755	0.697942	0.779388	0.54776	0.555959	0.580848	0.320981	0.542279	0.500933	0.440043	0.391459
TCGA-BJ-A0Z5-01A-11R-A10U-07	0.327802	0.398954	0.198981	0.692568	0.490625	0.478201	0.457719	0.593993	0.622981	0.212816	0.325602	0.507547	0.302454	0.655761	0.831604	0.458738	0.749389	0.551543	0.516211	0.519788	0.241263	0.43206	0.41351	0.399784	0.323124
TCGA-BJ-A0Z9-01A-11R-A10U-07	0	0.684774	0.275909	0.688459	0.424151	0.537445	0.457406	0.641829	0.679686	0.23033	0.421653	0.425339	0.211034	0.640757	0.640375	0.457981	0.753131	0.518394	0.509476	0.49697	0.321193	0.545831	0.486103	0.436112	0.508041
TCGA-BJ-A0ZA-01A-11R-A10U-07	0.0583858	0.355242	0.325236	0.692191	0.50075	0.358075	0.468143	0.56069	0.574409	0.241279	0.323492	0.436352	0.23118	0.641959	0.740326	0.44937	0.759783	0.509919	0.483977	0.537623	0.296179	0.448409	0.472094	0.407708	0.177452
TCGA-BJ-A0ZB-01A-11R-A10U-07	0.0994972	0.367598	0.220344	0.686885	0.425139	0.547769	0.475051	0.571588	0.641683	0.222424	0.321577	0.483028	0.203546	0.659169	0.756024	0.407425	0.750316	0.574533	0.566282	0.475832	0.301089	0.452149	0.466881	0.423218	0.36923
TCGA-BJ-A0ZC-01A-12R-A13Y-07	0.0654344	0.350217	0.275289	0.664212	0.433906	0.276231	0.466551	0.476877	0.478464	0.121409	0.300494	0.456163	0.292925	0.637383	0.737197	0.44969	0.722371	0.547209	0.52976	0.509558	0.351086	0.375682	0.501812	0.374669	0.231517
TCGA-BJ-A0ZE-01A-11R-A10U-07	0	0.288252	0.230655	0.688079	0.410824	0.216551	0.44903	0.458146	0.476821	0.205096	0.29058	0.468582	0.196909	0.598703	0.702508	0.356277	0.707198	0.44788	0.51918	0.488153	0.29045	0.41462	0.465089	0.379979	0.131676
TCGA-BJ-A0ZF-01A-11R-A10U-07	0.122209	0.517271	0.219817	0.680712	0.40877	0.317961	0.460986	0.548777	0.508324	0.258955	0.34209	0.517157	0.271708	0.654554	0.815742	0.404227	0.709661	0.460491	0.461789	0.47477	0.263419	0.409336	0.501553	0.374674	0.20292
TCGA-BJ-A0ZG-01A-11R-A10U-07	0.121546	0.334611	0.285018	0.710475	0.500748	0.414506	0.455783	0.494507	0.512332	0.219048	0.316057	0.495354	0.271147	0.670333	0.816236	0.455711	0.735069	0.533107	0.522274	0.473381	0.345013	0.462761	0.448274	0.375056	0.253362
TCGA-BJ-A0ZH-01A-11R-A10U-07	0.0359054	0.480284	0.323897	0.69163	0.490197	0.608882	0.459409	0.617051	0.670411	0.203608	0.363124	0.473511	0.254313	0.659821	0.863439	0.478346	0.750799	0.508365	0.559833	0.496188	0.275615	0.501194	0.456095	0.405378	0.455788
TCGA-BJ-A0ZJ-01A-11R-A10U-07	0.123534	0.435398	0.510822	0.708992	0.62426	0.483828	0.480503	0.620257	0.669394	0.208807	0.361332	0.544775	0.311917	0.666817	0.834129	0.677409	0.772971	0.555187	0.546098	0.574032	0.300491	0.527074	0.509388	0.423263	0.411384
TCGA-BJ-A18Y-01A-11R-A13Y-07	0.0597706	0.264791	0.178689	0.683868	0.394728	0.333552	0.463087	0.528865	0.598031	0.16426	0.316458	0.523443	0.217359	0.652362	0.805203	0.364982	0.737325	0.543933	0.559549	0.520549	0.317863	0.399012	0.457703	0.380643	0.315879
TCGA-BJ-A18Z-01A-21R-A13Y-07	0.209516	0.507426	0.224692	0.690545	0.491191	0.62344	0.488299	0.634862	0.701136	0.307548	0.396658	0.461308	0.266003	0.642483	0.753774	0.461138	0.747357	0.560394	0.531857	0.497374	0.319331	0.532893	0.476855	0.398569	0.506065
TCGA-BJ-A190-01A-11R-A13Y-07	0.0387171	0.140298	0.154822	0.669093	0.296784	0.18407	0.446602	0.413196	0.420089	0.175861	0.300498	0.511156	0.162916	0.641722	0.720841	0.214507	0.71619	0.547125	0.491356	0.459979	0.285572	0.395478	0.479261	0.354282	0.16395
TCGA-BJ-A191-01A-11R-A13Y-07	0	0.400314	0.312605	0.703586	0.469549	0.2645	0.486005	0.489045	0.479892	0.0880179	0.283879	0.502181	0.191464	0.631514	0.758988	0.500802	0.758057	0.536814	0.547521	0.501196	0.317689	0.408714	0.443106	0.369964	0.336572
TCGA-BJ-A192-01A-31R-A13Y-07	0.0479571	0.345672	0.187563	0.66874	0.378448	0.294215	0.497419	0.523842	0.587044	0.242996	0.409591	0.553936	0.257268	0.606397	0.696251	0.283509	0.723453	0.472613	0.490101	0.468366	0.310491	0.385833	0.510597	0.365423	0.184039
TCGA-BJ-A28R-01A-11R-A16R-07	0.067914	0.495695	0.330053	0.709446	0.563461	0.465044	0.472789	0.591936	0.621906	0.184033	0.363597	0.484583	0.357793	0.658729	0.718261	0.611372	0.765996	0.527839	0.563672	0.521278	0.288958	0.508469	0.506591	0.403138	0.375432
TCGA-BJ-A28S-01A-11R-A19O-07	0.206018	0.347387	0.17276	0.688952	0.383209	0.2884	0.471136	0.424792	0.477599	0.195834	0.285654	0.512133	0.24564	0.61066	0.877875	0.26283	0.74435	0.530919	0.538393	0.495317	0.299884	0.352087	0.48774	0.390831	0.152862
TCGA-BJ-A28T-01A-11R-A16R-07	0.0820213	0.664275	0.519958	0.727568	0.69935	0.684529	0.505914	0.692139	0.698963	0.24175	0.380517	0.582201	0.490671	0.659959	0.862726	0.768806	0.801348	0.570775	0.573137	0.574201	0.351747	0.595437	0.511284	0.470013	0.549536
TCGA-BJ-A28V-01A-11R-A19O-07	0.0973411	0.168549	0.147247	0.689782	0.311986	0.260482	0.460914	0.441446	0.437978	0.117859	0.287604	0.435412	0.256172	0.618047	0.677754	0.2515	0.735497	0.489728	0.498467	0.472778	0.310916	0.356926	0.458685	0.383826	0.0729458
TCGA-BJ-A28W-01A-11R-A32Y-07	0	0.674524	0.675478	0.745283	0.794152	0.619781	0.455669	0.659086	0.609916	0.26588	0.366244	0.61731	0.479795	0.630023	0.937208	0.839225	0.762214	0.53184	0.539651	0.635887	0.365167	0.549374	0.478961	0.48197	0.659367
TCGA-BJ-A28X-01A-11R-A22L-07	0.161436	0.627304	0.527268	0.707631	0.638422	0.61221	0.521052	0.679025	0.723589	0.291012	0.429044	0.499191	0.434902	0.637921	0.787475	0.733683	0.805757	0.569733	0.591726	0.575654	0.343005	0.590626	0.449947	0.448712	0.515286
TCGA-BJ-A28Z-01A-11R-A16R-07	0	0.616034	0.507587	0.723916	0.69548	0.620249	0.514867	0.671841	0.73336	0.310921	0.479802	0.594719	0.418672	0.635943	0.865031	0.72332	0.764438	0.53267	0.538956	0.596364	0.342047	0.615182	0.471449	0.460561	0.537626
TCGA-BJ-A290-01A-11R-A180-07	0.0469799	0.337428	0.130875	0.67873	0.398722	0.37579	0.505998	0.527738	0.538517	0.204279	0.313903	0.426989	0.311128	0.646839	0.874581	0.3558	0.734425	0.557372	0.555541	0.50488	0.300033	0.417036	0.452265	0.442695	0.308799
TCGA-BJ-A291-01A-11R-A16R-07	0.0833836	0.410629	0.223509	0.692132	0.513728	0.294512	0.464762	0.482065	0.490161	0.234568	0.354864	0.615072	0.233604	0.676793	0.860311	0.395656	0.702617	0.449835	0.520174	0.545565	0.318521	0.425534	0.500304	0.407388	0.20517
TCGA-BJ-A2N7-01A-11R-A18C-07	0.151209	0.358528	0.185849	0.704016	0.469053	0.397511	0.502592	0.590866	0.563821	0.22056	0.322671	0.461797	0.232538	0.648811	0.738954	0.342176	0.72625	0.488765	0.537597	0.519189	0.278792	0.443654	0.484512	0.383363	0.253636
TCGA-BJ-A2N8-01A-11R-A18C-07	0.0432045	0.353964	0.179566	0.675434	0.438868	0.426549	0.455267	0.614598	0.677184	0.204962	0.340234	0.458668	0.274431	0.631863	0.76058	0.364644	0.729279	0.465053	0.454312	0.538133	0.279179	0.444344	0.382021	0.409511	0.205884
TCGA-BJ-A2N9-01A-11R-A18C-07	0.140386	0.508581	0.3362	0.68365	0.596977	0.428194	0.464463	0.524958	0.58179	0.209629	0.327521	0.529592	0.321577	0.634301	0.719688	0.592131	0.717366	0.4417	0.442947	0.533199	0.304757	0.482268	0.450614	0.438016	0.361601
TCGA-BJ-A2NA-01A-12R-A19O-07	0.206143	0.534613	0.233459	0.683961	0.454127	0.509578	0.474668	0.593179	0.706103	0.256324	0.395006	0.476976	0.249055	0.654714	0.766782	0.449571	0.751732	0.564104	0.529741	0.513812	0.3109	0.520662	0.457183	0.429209	0.283989
TCGA-BJ-A2P4-01A-11R-A18C-07	0.12499	0.44758	0.231375	0.699995	0.510978	0.420771	0.497395	0.569495	0.519808	0.30062	0.387716	0.598386	0.263437	0.658624	0.950821	0.424735	0.702386	0.465736	0.515747	0.498048	0.326898	0.446264	0.474127	0.413164	0.304133
TCGA-BJ-A3EZ-01A-11R-A206-07	0.0622599	0.453263	0.231155	0.694248	0.504644	0.545418	0.485246	0.601558	0.651576	0.217743	0.361634	0.442016	0.26937	0.624582	0.607168	0.466793	0.765369	0.576779	0.551682	0.517403	0.290943	0.512878	0.459865	0.461349	0.448598
TCGA-BJ-A3F0-01A-11R-A206-07	0	0.411639	0.269354	0.680113	0.500642	0.390015	0.470913	0.52611	0.506898	0.220354	0.37398	0.435432	0.337013	0.650783	0.910917	0.363521	0.693762	0.45273	0.523579	0.503527	0.384931	0.401164	0.492323	0.400487	0.189308
TCGA-BJ-A3PR-01A-11R-A220-07	0.190172	0.657935	0.657609	0.740923	0.700427	0.577086	0.481354	0.652286	0.703222	0.248942	0.382276	0.534265	0.456929	0.612862	0.838465	0.800458	0.809791	0.564719	0.576664	0.638026	0.346521	0.621196	0.38026	0.489191	0.552281
TCGA-BJ-A3PT-01A-12R-A220-07	0.108223	0.404988	0.279961	0.71636	0.582251	0.645884	0.487061	0.65989	0.650664	0.312514	0.351527	0.589854	0.312811	0.657966	0.895164	0.58967	0.744933	0.488787	0.560312	0.542596	0.310167	0.518599	0.474967	0.400948	0.458862
TCGA-BJ-A3PU-01A-11R-A220-07	0.203389	0.466428	0.300154	0.680161	0.550599	0.596741	0.474341	0.618252	0.673725	0.213617	0.398802	0.522117	0.235096	0.637642	0.730172	0.429543	0.725277	0.526307	0.550197	0.481148	0.274197	0.50748	0.443208	0.403721	0.424063
TCGA-BJ-A45C-01A-11R-A23W-07	0.0603241	0.164741	0.130152	0.679812	0.380545	0.193551	0.441844	0.435084	0.407938	0.124305	0.244729	0.434721	0.197927	0.651876	0.872935	0.196023	0.713172	0.514098	0.486381	0.506172	0.277276	0.361685	0.51068	0.302537	0.26884
TCGA-BJ-A45D-01A-11R-A23W-07	0.046002	0.357834	0.291906	0.681869	0.544436	0.47318	0.466458	0.635875	0.645675	0.341398	0.376683	0.584915	0.401389	0.670794	0.950491	0.487224	0.689256	0.481851	0.50693	0.532587	0.297785	0.457165	0.477984	0.387574	0.314836
TCGA-BJ-A45E-01A-11R-A32Y-07	0.0621217	0.730891	0.506096	0.746165	0.797653	0.592064	0.452104	0.5992	0.68408	0.21099	0.454291	0.575822	0.535873	0.623409	0.843844	0.791856	0.784298	0.533826	0.61166	0.594612	0.405524	0.590941	0.516818	0.474317	0.446677
TCGA-BJ-A45F-01A-12R-A23W-07	0.236217	0.201839	0.274883	0.676733	0.432415	0.348194	0.455114	0.519018	0.576124	0.318098	0.309288	0.508542	0.215678	0.631176	0.818541	0.368665	0.74414	0.498511	0.552586	0.526144	0.320805	0.399845	0.466191	0.370946	0.189582
TCGA-BJ-A45G-01A-11R-A23W-07	0.103128	0.271276	0.198585	0.690467	0.421602	0.339216	0.463289	0.526305	0.558312	0.241712	0.310224	0.562414	0.243135	0.657377	0.734343	0.382671	0.747795	0.489295	0.48527	0.519588	0.303783	0.444579	0.453191	0.357591	0.198309
TCGA-BJ-A45H-01A-12R-A23W-07	0.0683269	0.404312	0.226074	0.712499	0.53968	0.565057	0.499962	0.630091	0.659639	0.290357	0.388757	0.580576	0.280387	0.662526	0.762116	0.486056	0.757764	0.552472	0.525556	0.521617	0.304149	0.531649	0.47946	0.426612	0.308853
TCGA-BJ-A45I-01A-11R-A23W-07	0.253989	0.671382	0.398208	0.702093	0.569896	0.669361	0.477083	0.636425	0.671844	0.277915	0.397516	0.497259	0.326013	0.638928	0.831769	0.583689	0.768877	0.521133	0.555265	0.552105	0.333513	0.567076	0.410354	0.43624	0.577584
TCGA-BJ-A45J-01A-11R-A23W-07	0.201634	0.422661	0.262015	0.684874	0.505853	0.546122	0.489608	0.614877	0.64131	0.300029	0.404649	0.561332	0.274089	0.636891	0.801416	0.382379	0.756808	0.501404	0.512316	0.505209	0.289558	0.523747	0.491845	0.425625	0.297162
TCGA-BJ-A45K-01A-11R-A23W-07	0	0.151459	0.197411	0.698991	0.391295	0.284741	0.455822	0.436779	0.418651	0.146175	0.291862	0.501051	0.261207	0.647154	0.865251	0.290134	0.723997	0.532939	0.552688	0.487696	0.328104	0.385935	0.478289	0.350211	0.176354
TCGA-BJ-A4O8-01A-11R-A250-07	0.151339	0.500873	0.285115	0.702643	0.524968	0.693488	0.500941	0.701357	0.704133	0.252351	0.421891	0.502792	0.24965	0.638374	0.829354	0.503794	0.769403	0.579848	0.561046	0.503952	0.320865	0.54448	0.467995	0.430052	0.582194
TCGA-BJ-A4O9-01A-11R-A250-07	0.135666	0.49494	0.181934	0.69332	0.461386	0.308943	0.499131	0.51694	0.508678	0.155053	0.33137	0.439225	0.243461	0.689453	0.740875	0.388297	0.738959	0.507181	0.4998	0.459421	0.311296	0.455259	0.480326	0.454351	0.10286
TCGA-CE-A13K-01A-11R-A10U-07	0.064331	0.470291	0.235252	0.697377	0.517676	0.511824	0.499721	0.56219	0.581263	0.283723	0.428767	0.578517	0.330364	0.650874	0.821285	0.479976	0.745911	0.501207	0.557024	0.544718	0.304634	0.470726	0.470052	0.415383	0.267907
TCGA-CE-A27D-01A-11R-A16R-07	0.315566	0.691922	0.521529	0.706161	0.683359	0.558038	0.462592	0.666623	0.630687	0.257755	0.401103	0.57169	0.479632	0.659915	0.808991	0.707053	0.768377	0.509912	0.55953	0.598829	0.326816	0.590543	0.475084	0.480481	0.475657
TCGA-CE-A3MD-01A-11R-A20F-07	0.151469	0.415883	0.194697	0.69957	0.531964	0.500067	0.486923	0.526541	0.571259	0.233547	0.338671	0.568101	0.331792	0.63324	0.909216	0.484359	0.758709	0.540466	0.576996	0.532101	0.274348	0.468032	0.478687	0.405766	0.34003
TCGA-CE-A3ME-01A-11R-A20F-07	0.275722	0.579262	0.176643	0.692636	0.529355	0.440466	0.464702	0.560018	0.618312	0.206078	0.35912	0.411454	0.291825	0.665588	0.757561	0.467499	0.74767	0.514852	0.526683	0.479546	0.296441	0.50164	0.455051	0.439066	0.259784
TCGA-CE-A481-01A-21R-A23W-07	0.0521376	0.539734	0.367215	0.707788	0.551959	0.447117	0.480845	0.557782	0.59086	0.250634	0.351211	0.552523	0.310507	0.628334	0.864427	0.590317	0.778765	0.520709	0.530307	0.554411	0.304916	0.524604	0.458305	0.437815	0.348592
TCGA-CE-A482-01A-11R-A23W-07	0.102188	0.393464	0.21385	0.682676	0.432273	0.517901	0.474931	0.551054	0.632769	0.286995	0.359396	0.552447	0.287592	0.621794	0.849004	0.343895	0.759212	0.52637	0.530341	0.521417	0.2771	0.457257	0.480183	0.40931	0.299742
TCGA-CE-A483-01A-11R-A23W-07	0.291368	0.368827	0.172879	0.691963	0.466515	0.417991	0.468907	0.53715	0.588103	0.166548	0.329864	0.508889	0.218439	0.652506	0.770679	0.365919	0.762623	0.522995	0.537949	0.4513	0.298264	0.464797	0.466873	0.402169	0.316099
TCGA-CE-A484-01A-11R-A23W-07	0.230695	0.226702	0.161849	0.705516	0.446328	0.305058	0.474326	0.454564	0.489436	0.186496	0.286941	0.552378	0.354803	0.60923	0.958176	0.340607	0.715604	0.467105	0.490148	0.487367	0.253785	0.378145	0.437738	0.381476	0.211647
TCGA-CE-A485-01A-11R-A23W-07	0.262433	0.409196	0.224706	0.694312	0.486611	0.612101	0.501331	0.620114	0.657152	0.298589	0.407229	0.473031	0.349182	0.631552	0.912838	0.507939	0.779293	0.570384	0.591562	0.513758	0.304112	0.543504	0.461919	0.455015	0.494648
TCGA-DE-A0XZ-01A-11R-A180-07	0.0545012	0.444936	0.406745	0.708856	0.564498	0.512926	0.490056	0.586085	0.64187	0.217807	0.375281	0.568605	0.370472	0.659342	0.827158	0.604309	0.782559	0.553601	0.545518	0.563892	0.302723	0.508893	0.459958	0.40749	0.406554
TCGA-DE-A0Y2-01A-11R-A10U-07	0.156138	0.451598	0.192467	0.696118	0.462119	0.527566	0.48292	0.566217	0.654547	0.185344	0.37959	0.468576	0.227978	0.635378	0.612163	0.369268	0.744458	0.5205	0.530673	0.463164	0.288973	0.497017	0.399883	0.402769	0.292552
TCGA-DE-A0Y3-01B-11R-A10U-07	0.212134	0.438018	0.244852	0.70117	0.410642	0.422838	0.484691	0.582833	0.607723	0.184107	0.337683	0.510746	0.228591	0.659366	0.676107	0.398189	0.748962	0.526359	0.543986	0.476197	0.289804	0.47108	0.470213	0.409512	0.325265
TCGA-DE-A2OL-01A-11R-A18C-07	0.164915	0.23381	0.186041	0.702227	0.35852	0.258461	0.452192	0.506473	0.483715	0.156208	0.280905	0.432686	0.139363	0.635368	0.741973	0.275141	0.73526	0.496904	0.503255	0.479734	0.305136	0.374927	0.527679	0.383846	0.161041
TCGA-DE-A3KN-01A-11R-A20F-07	0.0521376	0.261735	0.220753	0.701086	0.54401	0.429715	0.521414	0.488824	0.537695	0.212909	0.400428	0.614419	0.397378	0.6507	0.802953	0.464847	0.732459	0.514018	0.557871	0.54239	0.303305	0.4499	0.498202	0.362636	0.174708
TCGA-DE-A4M8-01A-21R-A250-07	0	0.618373	0.475357	0.729358	0.730425	0.536302	0.494721	0.596121	0.682194	0.249923	0.410152	0.609392	0.35949	0.64514	0.8091	0.714623	0.77674	0.553265	0.535859	0.593111	0.347593	0.569621	0.488292	0.431841	0.349361
TCGA-DE-A4M9-01A-11R-A250-07	0.595695	0.401839	0.170825	0.672853	0.29022	0.31722	0.508101	0.477194	0.494799	0.213123	0.305937	0.482618	0.171242	0.646178	0.804984	0.257746	0.73563	0.539888	0.542965	0.478284	0.276534	0.416448	0.511441	0.37781	0.20303
TCGA-DE-A4MA-01A-11R-A250-07	0	0.480246	0.292866	0.686096	0.474718	0.680297	0.493145	0.655566	0.628753	0.226914	0.42119	0.566786	0.243619	0.652886	0.823755	0.493163	0.70003	0.447229	0.543501	0.502102	0.275838	0.509965	0.523678	0.388755	0.553488
TCGA-DE-A4MB-01A-11R-A250-07	0.064469	0.521315	0.217087	0.68034	0.45008	0.61534	0.546287	0.660924	0.705779	0.291252	0.474468	0.493011	0.312033	0.625481	0.802898	0.38207	0.735763	0.510625	0.573905	0.535989	0.315635	0.560881	0.455476	0.480251	0.510785
TCGA-DE-A4MC-01A-11R-A250-07	0.0765591	0.597508	0.217077	0.693491	0.583464	0.634393	0.502463	0.628816	0.623224	0.25596	0.40485	0.553925	0.415966	0.639011	0.733136	0.633822	0.791237	0.550445	0.53136	0.520761	0.27069	0.542742	0.443619	0.446148	0.711675
TCGA-DE-A4MD-01A-11R-A250-07	0	0.378352	0.169615	0.686258	0.297844	0.30565	0.468672	0.524718	0.568874	0.181975	0.342777	0.464891	0.128138	0.629559	0.898238	0.224095	0.71855	0.535214	0.52059	0.445071	0.299026	0.406901	0.524995	0.370622	0.150722
TCGA-DE-A4MD-06A-11R-A250-07	0.141433	0.414363	0.41473	0.705463	0.52097	0.529773	0.493789	0.618986	0.618175	0.342127	0.383777	0.529002	0.386056	0.661206	0.935562	0.527155	0.72969	0.516287	0.528068	0.495947	0.389283	0.495572	0.468714	0.470089	0.345518
TCGA-DE-A69J-01A-21R-A39I-07	0.0871912	0.471122	0.251774	0.69378	0.450853	0.628104	0.497571	0.618064	0.634596	0.209627	0.410668	0.48329	0.263719	0.644327	0.627751	0.457362	0.753175	0.518067	0.570448	0.503746	0.309871	0.510068	0.442871	0.467135	0.472144
TCGA-DE-A69K-01A-11R-A39I-07	0.0680516	0.422331	0.245255	0.69798	0.47691	0.538799	0.522466	0.557256	0.641304	0.27379	0.424531	0.517487	0.255154	0.642373	0.748559	0.434981	0.752797	0.522129	0.550243	0.559475	0.308246	0.470935	0.482982	0.423203	0.3425
TCGA-DE-A7U5-01A-11R-A39I-07	0.146264	0.622275	0.348682	0.718198	0.53149	0.659568	0.529804	0.633423	0.721887	0.275312	0.447414	0.531239	0.299475	0.637731	0.735606	0.537951	0.766756	0.532968	0.543777	0.528784	0.318414	0.604077	0.422852	0.456262	0.557111
TCGA-DJ-A13L-01A-11R-A220-07	0	0.638933	0.39054	0.723289	0.65378	0.679483	0.515455	0.714912	0.751295	0.349772	0.444088	0.530069	0.351244	0.637288	0.810857	0.646191	0.769397	0.563755	0.578852	0.568393	0.305004	0.584507	0.438427	0.459606	0.602558
TCGA-DJ-A13M-01A-11R-A10U-07	0.245739	0.319322	0.219366	0.697522	0.413857	0.209692	0.450401	0.471804	0.496221	0.139462	0.30941	0.542321	0.200424	0.648813	0.805258	0.353235	0.689668	0.472874	0.489221	0.517846	0.304702	0.422055	0.400222	0.385386	0.267962
TCGA-DJ-A13O-01A-11R-A10U-07	0.211261	0.482589	0.409395	0.726316	0.623529	0.581528	0.475464	0.652149	0.665369	0.278736	0.32957	0.566305	0.281396	0.651216	0.768923	0.626143	0.732677	0.523517	0.518543	0.55613	0.262134	0.562865	0.479926	0.387662	0.410066
TCGA-DJ-A13P-01A-11R-A10U-07	0	0.352209	0.189999	0.692097	0.479341	0.389518	0.520981	0.565625	0.605847	0.222491	0.347578	0.475207	0.343929	0.67027	0.769526	0.376963	0.744311	0.511535	0.524436	0.486185	0.311259	0.450008	0.478006	0.389196	0.317635
TCGA-DJ-A13R-01A-11R-A10U-07	0	0.655828	0.375187	0.74787	0.787302	0.513266	0.435243	0.559997	0.679814	0.133165	0.341398	0.565719	0.550442	0.640006	0.888907	0.743655	0.774434	0.560971	0.564701	0.565886	0.309856	0.532852	0.520353	0.431434	0.398266
TCGA-DJ-A13S-01A-11R-A10U-07	0.0354832	0.265141	0.175985	0.686419	0.407067	0.252759	0.465297	0.464814	0.543027	0.197883	0.359341	0.439685	0.253125	0.612486	0.69949	0.253465	0.724666	0.493503	0.524796	0.528421	0.307737	0.394503	0.504445	0.421745	0.119161
TCGA-DJ-A13T-01A-11R-A10U-07	0.0551957	0.432508	0.205724	0.704906	0.481273	0.451646	0.494982	0.568412	0.615559	0.233865	0.38853	0.520426	0.330419	0.666443	0.75295	0.385127	0.747593	0.534393	0.533061	0.535233	0.307725	0.50423	0.457148	0.39705	0.267688
TCGA-DJ-A13U-01A-11R-A10U-07	0.266757	0.423765	0.235905	0.682133	0.429858	0.453729	0.47557	0.565403	0.581292	0.232398	0.347426	0.442689	0.2817	0.68278	0.742522	0.389858	0.755245	0.565403	0.564972	0.466458	0.272469	0.497394	0.493578	0.418713	0.429771
TCGA-DJ-A13V-01A-11R-A10U-07	0	0.409127	0.260414	0.700325	0.562979	0.448543	0.501849	0.552495	0.57226	0.208162	0.333736	0.472054	0.324704	0.67646	0.793183	0.466513	0.747417	0.514197	0.53294	0.506516	0.307244	0.491241	0.49716	0.421686	0.338109
TCGA-DJ-A13W-01A-11R-A10U-07	0.107956	0.381787	0.294406	0.713849	0.556352	0.433066	0.479767	0.544079	0.461405	0.240781	0.32568	0.613605	0.335152	0.652098	1.00708	0.438402	0.705737	0.449573	0.539623	0.49399	0.245823	0.428214	0.566478	0.346281	0.228333
TCGA-DJ-A13X-01A-11R-A10U-07	0	0.382267	0.242304	0.707015	0.502289	0.48954	0.499789	0.610698	0.666535	0.304979	0.398918	0.591773	0.263315	0.669033	0.69702	0.409053	0.757084	0.536632	0.498885	0.484618	0.303562	0.47325	0.490012	0.387985	0.201109
TCGA-DJ-A1QD-01A-11R-A14Y-07	0.211012	0.4095	0.258853	0.693893	0.458052	0.551695	0.473413	0.593486	0.658322	0.181059	0.400907	0.50078	0.208091	0.651829	0.625666	0.443827	0.748261	0.513298	0.528077	0.485614	0.295246	0.493238	0.410119	0.421531	0.24469
TCGA-DJ-A1QE-01A-21R-A14Y-07	0.136716	0.440185	0.297661	0.679056	0.389835	0.560815	0.503585	0.636228	0.610518	0.249017	0.388235	0.461826	0.188544	0.645224	0.593831	0.419381	0.743805	0.529094	0.537185	0.485327	0.286428	0.545504	0.425189	0.448739	0.45469
TCGA-DJ-A1QF-01A-12R-A14Y-07	0.116365	0.306269	0.204902	0.678493	0.387797	0.371686	0.49182	0.604224	0.6333	0.229998	0.377206	0.464254	0.280532	0.658749	0.65536	0.35459	0.75524	0.540468	0.547344	0.456334	0.313774	0.458955	0.520586	0.385484	0.167243
TCGA-DJ-A1QG-01A-11R-A14Y-07	0.0600474	0.388864	0.216571	0.71696	0.521509	0.346161	0.46464	0.552588	0.602349	0.318025	0.405187	0.461531	0.20053	0.623468	0.901367	0.459315	0.74533	0.565169	0.56016	0.526157	0.313863	0.435981	0.419222	0.440479	0.222021
TCGA-DJ-A1QH-01A-21R-A14Y-07	0.139077	0.428296	0.260523	0.693133	0.49374	0.532847	0.47924	0.616394	0.66779	0.203562	0.377017	0.494676	0.271665	0.644667	0.593337	0.448533	0.728978	0.506099	0.499775	0.492685	0.276051	0.481041	0.424864	0.448477	0.386959
TCGA-DJ-A1QI-01A-11R-A14Y-07	0.0576929	0.392666	0.305132	0.700461	0.443349	0.554977	0.493827	0.616318	0.65848	0.248091	0.37803	0.505514	0.225998	0.64514	0.615731	0.444336	0.762075	0.541289	0.555648	0.50174	0.322197	0.524586	0.478545	0.426867	0.279434
TCGA-DJ-A1QL-01A-11R-A14Y-07	0	0.210053	0.180502	0.703568	0.495591	0.286258	0.474317	0.489343	0.456815	0.110946	0.324982	0.484821	0.349674	0.647392	0.767825	0.325856	0.723812	0.518904	0.553455	0.504398	0.300573	0.377871	0.514213	0.384941	0.206378
TCGA-DJ-A1QM-01A-11R-A14Y-07	0.228111	0.424841	0.297414	0.682075	0.438503	0.546196	0.508827	0.649451	0.657974	0.349518	0.377098	0.508943	0.292367	0.662527	0.704759	0.476485	0.73143	0.544363	0.563112	0.549637	0.28137	0.559624	0.50416	0.428347	0.479554
TCGA-DJ-A1QN-01A-11R-A14Y-07	0.274053	0.474301	0.205505	0.685334	0.492284	0.586848	0.485341	0.653259	0.657432	0.271782	0.396787	0.513595	0.299892	0.652552	0.731764	0.506589	0.756682	0.514308	0.542001	0.531317	0.290374	0.460998	0.44566	0.393581	0.423733
TCGA-DJ-A1QO-01A-11R-A14Y-07	0.260387	0.455817	0.264874	0.680074	0.473127	0.584734	0.481539	0.636749	0.732781	0.289107	0.409899	0.496311	0.226237	0.638993	0.735606	0.456346	0.729261	0.550772	0.556437	0.498761	0.303	0.525089	0.472415	0.454262	0.457819
TCGA-DJ-A1QQ-01A-11R-A14Y-07	0.217851	0.395065	0.27944	0.671052	0.441908	0.455199	0.504781	0.585839	0.632243	0.262758	0.374044	0.484776	0.247387	0.657326	0.787694	0.407496	0.759568	0.582794	0.563013	0.496589	0.313111	0.527789	0.468404	0.425587	0.318184
TCGA-DJ-A2PN-01A-21R-A19O-07	0.187134	0.467104	0.189747	0.695245	0.460713	0.454695	0.470191	0.561918	0.636055	0.208321	0.33868	0.495414	0.179532	0.661746	0.74576	0.377018	0.764588	0.52824	0.550009	0.475956	0.280344	0.524478	0.461319	0.402559	0.323069
TCGA-DJ-A2PO-01A-21R-A19O-07	0.111566	0.470774	0.353279	0.710509	0.552115	0.507951	0.514772	0.599864	0.720554	0.27868	0.385757	0.521949	0.302532	0.646931	0.818047	0.636042	0.780708	0.583808	0.590586	0.535257	0.297401	0.526234	0.531536	0.429253	0.304682
TCGA-DJ-A2PP-01A-11R-A19O-07	0.144177	0.324171	0.215574	0.675235	0.408499	0.25955	0.470656	0.456129	0.472875	0.204991	0.331067	0.41835	0.226869	0.626861	0.820956	0.290893	0.741653	0.579759	0.547265	0.481162	0.33792	0.393137	0.518923	0.419489	0.113453
TCGA-DJ-A2PQ-01A-11R-A18C-07	0	0.371663	0.177838	0.692481	0.459288	0.382318	0.532982	0.567959	0.57657	0.176856	0.334318	0.499052	0.209557	0.669389	0.838191	0.362353	0.74953	0.547045	0.515799	0.477857	0.271032	0.456342	0.52548	0.40222	0.198639
TCGA-DJ-A2PR-01A-11R-A19O-07	0	0.608158	0.300078	0.728315	0.615931	0.495951	0.508839	0.560267	0.611547	0.193799	0.343494	0.521506	0.347426	0.653358	0.651243	0.607261	0.784617	0.584388	0.553322	0.561624	0.326822	0.537366	0.419332	0.424899	0.364235
TCGA-DJ-A2PS-01A-11R-A18C-07	0.133169	0.459557	0.350336	0.708559	0.517929	0.546242	0.490125	0.652949	0.651562	0.25113	0.370035	0.522617	0.28018	0.653582	0.705857	0.57041	0.777812	0.553605	0.499332	0.526387	0.331458	0.528268	0.503747	0.403171	0.343707
TCGA-DJ-A2PT-01A-11R-A18C-07	0.133827	0.56102	0.246905	0.719835	0.560577	0.723761	0.516564	0.723413	0.760707	0.352675	0.485013	0.492218	0.370696	0.635201	0.779406	0.552206	0.734517	0.495697	0.548396	0.528999	0.332647	0.603556	0.450722	0.445683	0.537186
TCGA-DJ-A2PU-01A-12R-A19O-07	0.349365	0.384524	0.255845	0.703127	0.49669	0.503541	0.529664	0.64397	0.657263	0.273478	0.384655	0.499711	0.265722	0.677242	0.805203	0.508312	0.747726	0.530866	0.501942	0.508208	0.321887	0.490156	0.520534	0.407977	0.439267
TCGA-DJ-A2PV-01A-11R-A19O-07	0.116764	0.397575	0.269116	0.709715	0.518195	0.460606	0.519192	0.62255	0.667347	0.308084	0.42596	0.456294	0.267274	0.668656	0.830946	0.47218	0.76593	0.529051	0.522728	0.516276	0.344039	0.506541	0.468851	0.423038	0.280257
TCGA-DJ-A2PW-01A-11R-A19O-07	0	0.600584	0.302968	0.685771	0.484925	0.518385	0.505495	0.618829	0.669098	0.318329	0.396398	0.506759	0.210609	0.650093	0.710522	0.428827	0.728825	0.549443	0.563502	0.481438	0.288616	0.541779	0.417098	0.427027	0.388221
TCGA-DJ-A2PX-01A-11R-A18C-07	0.369271	0.478253	0.473992	0.728151	0.645859	0.502147	0.513626	0.650767	0.653287	0.265552	0.340344	0.51127	0.354536	0.645369	0.790219	0.666062	0.782875	0.543858	0.55459	0.562308	0.345657	0.534401	0.432047	0.419518	0.390087
TCGA-DJ-A2PY-01A-11R-A18C-07	0	0.478683	0.262626	0.696551	0.484224	0.615293	0.522453	0.64958	0.74077	0.312762	0.431143	0.477078	0.250524	0.640027	0.635051	0.490234	0.774408	0.555341	0.55672	0.5335	0.356645	0.52281	0.477284	0.451192	0.429167
TCGA-DJ-A2PZ-01A-21R-A18C-07	0.157173	0.415805	0.290176	0.688128	0.471004	0.555807	0.494487	0.683328	0.71603	0.303269	0.411224	0.482133	0.329228	0.652428	0.795159	0.414057	0.751686	0.571876	0.530878	0.505005	0.309179	0.504617	0.506495	0.40817	0.382732
TCGA-DJ-A2Q0-01A-11R-A206-07	0.0721744	0.362706	0.188571	0.694115	0.457653	0.288689	0.4669	0.525672	0.543785	0.348949	0.406282	0.454111	0.2619	0.626806	0.815632	0.329227	0.716295	0.512899	0.55648	0.487772	0.354979	0.378318	0.478709	0.416744	0.128053
TCGA-DJ-A2Q1-01A-22R-A19O-07	0.354791	0.543043	0.43156	0.710209	0.612527	0.713539	0.51685	0.681867	0.641146	0.378893	0.476296	0.615874	0.374003	0.627344	0.732477	0.561333	0.736813	0.502237	0.483245	0.555364	0.343934	0.57476	0.507476	0.475729	0.673802
TCGA-DJ-A2Q2-01A-11R-A19O-07	0.0529723	0.356168	0.304932	0.69362	0.54494	0.410006	0.475019	0.566713	0.596921	0.204942	0.360394	0.46864	0.280858	0.637672	0.754542	0.497653	0.75868	0.524884	0.54325	0.497241	0.311782	0.485449	0.489508	0.405646	0.267962
TCGA-DJ-A2Q3-01A-11R-A18C-07	0.267476	0.582553	0.459478	0.698636	0.542416	0.624995	0.480445	0.658817	0.735208	0.290422	0.399873	0.493831	0.344444	0.646663	0.664691	0.616852	0.771282	0.539938	0.561607	0.558668	0.306904	0.577599	0.473874	0.438847	0.464844
TCGA-DJ-A2Q4-01A-21R-A18C-07	0.106482	0.43805	0.277035	0.690629	0.489993	0.529399	0.481978	0.589413	0.626863	0.211632	0.388233	0.481086	0.258218	0.656217	0.694056	0.494245	0.755284	0.564742	0.555789	0.504163	0.283789	0.535131	0.467647	0.423402	0.33251
TCGA-DJ-A2Q5-01A-11R-A18C-07	0.0828388	0.496112	0.540784	0.704707	0.652087	0.537779	0.493065	0.626405	0.66154	0.229264	0.393009	0.525722	0.409855	0.665754	0.789231	0.691676	0.790836	0.59628	0.58196	0.582213	0.323984	0.562339	0.462017	0.444267	0.463472
TCGA-DJ-A2Q6-01A-11R-A18C-07	2.70728	0.408596	0.334135	0.703985	0.520926	0.615943	0.519586	0.636206	0.654725	0.275068	0.355677	0.435816	0.285893	0.652991	0.811625	0.509068	0.776997	0.547156	0.540177	0.529973	0.323852	0.532931	0.472997	0.443559	0.362149
TCGA-DJ-A2Q7-01A-11R-A18C-07	0.081885	0.434881	0.299228	0.698791	0.507526	0.453243	0.501023	0.607957	0.602192	0.237268	0.361107	0.479967	0.291794	0.662751	0.817169	0.4868	0.74566	0.502777	0.503748	0.516239	0.29485	0.501844	0.482253	0.394882	0.334431
TCGA-DJ-A2Q9-01A-21R-A18C-07	0.569199	0.603635	0.560154	0.700876	0.569249	0.636602	0.499974	0.712367	0.703796	0.361939	0.473937	0.526414	0.404749	0.64491	0.716889	0.656859	0.77593	0.579755	0.548524	0.571754	0.417792	0.617997	0.365993	0.496463	0.656732
TCGA-DJ-A2QA-01A-11R-A18C-07	0	0.417113	0.235802	0.6922	0.569464	0.52501	0.4818	0.626176	0.599351	0.292428	0.376945	0.570109	0.277701	0.683351	0.931445	0.466203	0.670757	0.446245	0.494376	0.520452	0.323305	0.498889	0.550656	0.418078	0.296229
TCGA-DJ-A2QB-01A-11R-A19O-07	0.0866479	0.315681	0.261263	0.690015	0.492305	0.448329	0.470338	0.565376	0.614793	0.336794	0.349566	0.487108	0.283093	0.632066	0.754322	0.384457	0.738679	0.500188	0.51542	0.490031	0.335455	0.431926	0.510469	0.398583	0.251496
TCGA-DJ-A2QC-01A-11R-A18C-07	0.164786	0.378845	0.291865	0.698137	0.59817	0.455881	0.48331	0.595207	0.610748	0.317177	0.383976	0.569452	0.313653	0.687465	0.891597	0.531588	0.717228	0.479666	0.498541	0.509822	0.297824	0.481144	0.538776	0.391952	0.275976
TCGA-DJ-A3UK-01A-11R-A22L-07	0.0592168	0.314469	0.156213	0.684614	0.425953	0.416577	0.525029	0.636415	0.654007	0.262912	0.366488	0.503093	0.255955	0.655314	0.80213	0.395556	0.759875	0.504304	0.500135	0.486428	0.314398	0.460551	0.521626	0.384071	0.23739
TCGA-DJ-A3UM-01A-11R-A22L-07	0.359296	0.367289	0.264372	0.677244	0.481329	0.516965	0.48341	0.613704	0.666493	0.30359	0.397675	0.522758	0.316736	0.666604	0.732477	0.395931	0.752565	0.515977	0.538504	0.496304	0.306238	0.519487	0.483528	0.394617	0.370712
TCGA-DJ-A3UN-01A-11R-A22L-07	0.0560285	0.456281	0.285001	0.690389	0.464625	0.490119	0.499114	0.577371	0.644762	0.266876	0.391554	0.508365	0.271121	0.649316	0.839783	0.44539	0.755407	0.518332	0.500326	0.536044	0.310493	0.478656	0.523805	0.386978	0.265931
TCGA-DJ-A3UO-01A-11R-A22L-07	0.146264	0.536346	0.161337	0.663098	0.370143	0.488	0.522144	0.542335	0.592842	0.244878	0.361377	0.545421	0.278646	0.662698	0.755859	0.316837	0.729	0.551707	0.532781	0.490115	0.302974	0.4702	0.398277	0.405443	0.321478
TCGA-DJ-A3UP-01A-11R-A22L-07	0	0.506412	0.213621	0.701451	0.500391	0.349865	0.480285	0.465776	0.540967	0.0978032	0.321735	0.456433	0.315638	0.639746	0.753554	0.430417	0.756193	0.510691	0.502596	0.513016	0.317737	0.432725	0.546254	0.394321	0.257478
TCGA-DJ-A3UQ-01A-11R-A22L-07	0.271665	0.554565	0.241393	0.692122	0.478875	0.662496	0.511355	0.680114	0.698145	0.326754	0.414718	0.517554	0.334817	0.64404	0.705857	0.499637	0.768245	0.523019	0.51003	0.540884	0.304663	0.570368	0.436376	0.444068	0.590812
TCGA-DJ-A3UR-01A-11R-A22L-07	0	0.375192	0.197044	0.687507	0.471745	0.366284	0.507597	0.57954	0.583601	0.215754	0.341982	0.540734	0.297845	0.678932	0.786596	0.413464	0.733953	0.515724	0.518698	0.484336	0.300788	0.43115	0.539341	0.370615	0.248257
TCGA-DJ-A3US-01A-11R-A22L-07	0.0529723	0.598386	0.431543	0.714727	0.660608	0.490915	0.492806	0.604178	0.650935	0.176214	0.37746	0.588409	0.423092	0.650346	0.774247	0.702547	0.783561	0.529759	0.504455	0.565507	0.31281	0.532974	0.488898	0.4554	0.417806
TCGA-DJ-A3UT-01A-11R-A22L-07	0.113434	0.156872	0.206465	0.689532	0.452823	0.267314	0.449146	0.473299	0.491998	0.211156	0.296594	0.514816	0.219721	0.649139	0.825128	0.378981	0.724978	0.474459	0.504026	0.514956	0.290135	0.430177	0.476735	0.357209	0.205994
TCGA-DJ-A3UU-01A-11R-A22L-07	0.33182	0.491638	0.292893	0.690558	0.558938	0.591134	0.523717	0.630482	0.638742	0.208006	0.368198	0.493647	0.308901	0.660493	0.697514	0.52387	0.768299	0.540443	0.516736	0.531526	0.299202	0.540388	0.495429	0.400888	0.36934
TCGA-DJ-A3UV-01A-11R-A22L-07	0.23008	0.501433	0.258789	0.702286	0.535848	0.504263	0.48685	0.590826	0.620096	0.242388	0.381456	0.542205	0.356574	0.66149	0.774027	0.487423	0.759271	0.510316	0.534155	0.552818	0.306582	0.557269	0.447037	0.446193	0.389977
TCGA-DJ-A3UW-01A-11R-A22L-07	0.101919	0.58527	0.460865	0.727128	0.627277	0.62131	0.485481	0.654147	0.69205	0.285258	0.418813	0.557176	0.372114	0.640418	0.77732	0.673239	0.762644	0.52421	0.553056	0.562465	0.327939	0.58093	0.474928	0.421503	0.543114
TCGA-DJ-A3UX-01A-11R-A22L-07	0.300182	0.483101	0.343905	0.705383	0.60534	0.448669	0.491791	0.603359	0.614892	0.264551	0.323021	0.564281	0.320936	0.67009	0.747461	0.591573	0.782202	0.53564	0.508579	0.526258	0.303842	0.565391	0.44437	0.407193	0.362479
TCGA-DJ-A3UY-01A-21R-A22L-07	0.21661	0.461779	0.299864	0.696437	0.450461	0.659377	0.486789	0.69102	0.684152	0.294052	0.395694	0.519334	0.306302	0.660562	0.770789	0.537735	0.772196	0.52873	0.505512	0.499471	0.309011	0.554801	0.47204	0.429744	0.498436
TCGA-DJ-A3UZ-01A-11R-A22U-07	0.241352	0.399592	0.401527	0.711813	0.583082	0.436869	0.485653	0.553226	0.586008	0.216726	0.322249	0.559383	0.285192	0.659152	0.813656	0.599143	0.776743	0.509211	0.493766	0.559656	0.316741	0.545714	0.482124	0.38975	0.330754
TCGA-DJ-A3V0-01A-11R-A22U-07	0.320427	0.45868	0.222367	0.692252	0.517929	0.59473	0.492781	0.642458	0.67488	0.353755	0.392685	0.534498	0.360266	0.664213	0.898842	0.44637	0.744156	0.528915	0.57249	0.498721	0.264953	0.532377	0.444832	0.462185	0.394533
TCGA-DJ-A3V2-01A-11R-A22U-07	0.0736832	0.517308	0.435322	0.708463	0.686964	0.579822	0.503612	0.653145	0.692709	0.252794	0.377274	0.558582	0.375474	0.651862	0.744443	0.708461	0.786588	0.528207	0.543156	0.561198	0.345231	0.549852	0.474571	0.432044	0.415171
TCGA-DJ-A3V3-01A-11R-A22U-07	0.140255	0.391782	0.365022	0.70683	0.561156	0.475388	0.484248	0.577429	0.604749	0.239572	0.348296	0.574332	0.283909	0.666916	0.819529	0.585878	0.75144	0.495343	0.519198	0.525294	0.302301	0.513909	0.473974	0.415472	0.341237
TCGA-DJ-A3V4-01A-11R-A22U-07	0.122871	0.410554	0.263841	0.683421	0.486423	0.556485	0.487286	0.641203	0.662934	0.244621	0.338728	0.482766	0.276612	0.643764	0.694605	0.433478	0.767323	0.526289	0.492061	0.494085	0.284006	0.533693	0.446407	0.414697	0.368297
TCGA-DJ-A3V5-01A-11R-A22U-07	0.158466	0.452937	0.206825	0.694958	0.450592	0.609034	0.506273	0.639851	0.648473	0.300517	0.361368	0.454664	0.203415	0.655667	0.717932	0.426635	0.766903	0.531828	0.495021	0.497579	0.286634	0.535888	0.480603	0.43581	0.515286
TCGA-DJ-A3V6-01A-11R-A22U-07	0	0.486115	0.227281	0.697018	0.469412	0.556917	0.503856	0.624855	0.693895	0.306943	0.413394	0.517694	0.305999	0.641588	0.80213	0.508838	0.760106	0.558518	0.541714	0.535225	0.327572	0.536601	0.455959	0.458707	0.606455
TCGA-DJ-A3V7-01A-11R-A23N-07	0.0805212	0.509569	0.232215	0.676146	0.437895	0.52793	0.476136	0.597422	0.665348	0.256512	0.370403	0.510235	0.153632	0.645276	0.769032	0.484324	0.752613	0.511555	0.533433	0.480689	0.271279	0.510918	0.460217	0.411529	0.435864
TCGA-DJ-A3V8-01A-11R-A23N-07	0.148088	0.480595	0.285819	0.692422	0.435649	0.517071	0.486388	0.590842	0.637798	0.195733	0.351867	0.502278	0.220199	0.6431	0.612822	0.444782	0.747313	0.503946	0.48387	0.494843	0.284697	0.520182	0.478286	0.422102	0.364949
TCGA-DJ-A3V9-01A-11R-A23N-07	0.166458	0.37139	0.29027	0.684575	0.476426	0.495794	0.497346	0.584648	0.633718	0.285212	0.364174	0.531651	0.240924	0.673248	0.730062	0.397665	0.753024	0.511912	0.527158	0.493499	0.307297	0.522191	0.472948	0.412091	0.243866
TCGA-DJ-A3VA-01A-11R-A23N-07	0.274769	0.426647	0.30169	0.706083	0.549428	0.445457	0.479237	0.565681	0.615574	0.192439	0.338482	0.459335	0.20527	0.657123	0.720896	0.460423	0.76279	0.532693	0.528206	0.512563	0.297708	0.506491	0.478256	0.390406	0.1909
TCGA-DJ-A3VB-01A-11R-A23N-07	0.122606	0.696172	0.23552	0.695099	0.572661	0.64941	0.458157	0.626544	0.679635	0.265165	0.40262	0.506181	0.274308	0.62865	0.830562	0.498209	0.742475	0.527859	0.547885	0.504779	0.270769	0.563457	0.454362	0.41345	0.567649
TCGA-DJ-A3VD-01A-11R-A23N-07	0.272262	0.630785	0.536683	0.726321	0.617069	0.695089	0.499761	0.693595	0.734688	0.287155	0.441292	0.553179	0.409985	0.635337	0.835062	0.667428	0.78636	0.551027	0.55646	0.572372	0.319772	0.592997	0.380258	0.49173	0.548603
TCGA-DJ-A3VE-01A-11R-A23N-07	0.164529	0.313181	0.227912	0.696339	0.461931	0.524773	0.485584	0.580826	0.602008	0.283858	0.358117	0.507063	0.188886	0.656761	0.769636	0.376585	0.760704	0.567922	0.54956	0.492566	0.293566	0.493638	0.470499	0.389666	0.171524
TCGA-DJ-A3VF-01A-11R-A23N-07	0.0681893	0.556745	0.269083	0.716376	0.536633	0.725045	0.509683	0.726708	0.721776	0.367893	0.484664	0.536371	0.291592	0.639446	0.768977	0.560899	0.776744	0.540391	0.557121	0.551201	0.308584	0.611898	0.526033	0.46543	0.662715
TCGA-DJ-A3VG-01A-11R-A23N-07	0	0.288599	0.214246	0.688538	0.434591	0.347594	0.456632	0.504447	0.499175	0.182727	0.3153	0.470807	0.280166	0.640154	0.918986	0.419974	0.748619	0.527395	0.558948	0.510028	0.317423	0.413103	0.502574	0.37748	0.239146
TCGA-DJ-A3VI-01A-11R-A23N-07	0.143524	0.471361	0.307385	0.699696	0.488057	0.440882	0.4566	0.541443	0.591989	0.170336	0.298088	0.505253	0.231061	0.64164	0.687634	0.417474	0.749985	0.513894	0.475165	0.490642	0.268228	0.464104	0.456632	0.432246	0.239365
TCGA-DJ-A3VJ-01A-11R-A23N-07	0.267955	0.522769	0.281075	0.705561	0.546376	0.589327	0.484549	0.60463	0.645113	0.228658	0.399703	0.539535	0.315823	0.65259	0.866952	0.545903	0.762433	0.549194	0.540902	0.543484	0.301012	0.613367	0.35558	0.462099	0.424392
TCGA-DJ-A3VK-01A-11R-A23N-07	0.106482	0.291427	0.196772	0.711949	0.508893	0.271039	0.501389	0.509474	0.564919	0.31834	0.379276	0.581299	0.293054	0.628341	0.885285	0.433106	0.750567	0.54984	0.568052	0.492937	0.319029	0.417931	0.486572	0.391648	0.182886
TCGA-DJ-A3VL-01A-11R-A23N-07	0	0.454848	0.438102	0.724719	0.67853	0.400541	0.479364	0.544134	0.58423	0.217412	0.361611	0.576618	0.350824	0.653415	0.852078	0.635962	0.754405	0.529045	0.525669	0.539243	0.296555	0.505566	0.445321	0.376792	0.269499
TCGA-DJ-A3VM-01A-11R-A23N-07	0.123269	0.246147	0.25099	0.696533	0.390117	0.310834	0.45573	0.489628	0.55058	0.197962	0.301029	0.464498	0.213168	0.624985	0.830562	0.365449	0.737249	0.495447	0.548412	0.505162	0.296306	0.40525	0.446393	0.410227	0.181404
TCGA-DJ-A4UL-01A-11R-A250-07	0.0621217	0.474633	0.204975	0.712141	0.617557	0.535116	0.505831	0.596207	0.614423	0.232017	0.384616	0.532227	0.311219	0.665745	0.842692	0.541897	0.739582	0.471834	0.491289	0.498836	0.30125	0.492426	0.510526	0.401984	0.397003
TCGA-DJ-A4UP-01A-11R-A250-07	0.210015	0.50726	0.484348	0.731303	0.624259	0.544271	0.507899	0.606544	0.626247	0.255487	0.431764	0.650136	0.362896	0.650523	0.831165	0.662255	0.774532	0.517925	0.535704	0.616354	0.296219	0.549878	0.465201	0.443389	0.363467
TCGA-DJ-A4UQ-01A-11R-A250-07	0.169668	0.332595	0.287672	0.697303	0.501894	0.553346	0.49764	0.595763	0.66638	0.230976	0.385188	0.489454	0.269115	0.660088	0.756298	0.461831	0.759637	0.5504	0.567962	0.513683	0.30913	0.536044	0.515952	0.41555	0.337505
TCGA-DJ-A4UR-01A-11R-A250-07	0.248778	0.414005	0.295812	0.692008	0.473705	0.283258	0.480891	0.481056	0.529513	0.208043	0.339234	0.55945	0.321399	0.634874	0.916296	0.456345	0.72644	0.483887	0.527383	0.547814	0.267687	0.462671	0.517614	0.354701	0.283989
TCGA-DJ-A4UT-01A-11R-A250-07	0.217107	0.626115	0.324255	0.725286	0.670668	0.556635	0.494535	0.609698	0.654759	0.252708	0.429716	0.595321	0.459109	0.670714	0.82639	0.701906	0.783029	0.532262	0.536241	0.561622	0.334118	0.592169	0.43649	0.442797	0.646523
TCGA-DJ-A4UW-01A-11R-A250-07	0.36087	0.395754	0.314632	0.696981	0.554335	0.621114	0.501408	0.666524	0.641065	0.262895	0.337931	0.519779	0.325102	0.662912	0.878149	0.492081	0.757237	0.500648	0.530705	0.52663	0.300356	0.528243	0.457473	0.405764	0.425709
TCGA-DJ-A4V0-01A-11R-A250-07	0.0911243	0.556661	0.477967	0.719683	0.63292	0.461437	0.463863	0.576334	0.621428	0.203324	0.337455	0.537645	0.372663	0.652046	0.828805	0.699305	0.801386	0.526547	0.55845	0.590683	0.33819	0.575845	0.456778	0.429712	0.435809
TCGA-DJ-A4V2-01A-11R-A250-07	0.191942	0.504719	0.294745	0.694616	0.4574	0.550768	0.473968	0.614592	0.700281	0.236417	0.386874	0.498324	0.213881	0.639088	0.626269	0.502851	0.765598	0.536992	0.500389	0.495037	0.256982	0.552986	0.476698	0.423231	0.434437
TCGA-DJ-A4V4-01A-11R-A250-07	0.0919367	0.407464	0.286814	0.70303	0.472952	0.544143	0.489497	0.62235	0.623084	0.248319	0.355585	0.513543	0.213097	0.655614	0.812723	0.453133	0.737542	0.5041	0.530484	0.52863	0.257771	0.519537	0.491239	0.381741	0.354081
TCGA-DJ-A4V5-01A-11R-A250-07	0.0594937	0.553109	0.316409	0.718538	0.593955	0.667072	0.501687	0.67663	0.6909	0.307933	0.443088	0.583309	0.339376	0.648936	0.749931	0.609754	0.768221	0.575769	0.571191	0.567184	0.307346	0.594327	0.451191	0.453227	0.551896
TCGA-DO-A1JZ-01A-11R-A13Y-07	0.0626744	0.268854	0.152271	0.676773	0.3558	0.31096	0.483689	0.521775	0.511782	0.13314	0.36407	0.524587	0.249299	0.677443	0.624787	0.246283	0.721658	0.527177	0.496653	0.493768	0.309445	0.477254	0.411097	0.418374	0.103793
TCGA-DO-A1K0-01A-11R-A13Y-07	0.0546401	0.357164	0.17885	0.688226	0.404413	0.484933	0.480378	0.575248	0.635314	0.175155	0.389938	0.503397	0.169666	0.656228	0.714858	0.39719	0.759295	0.544543	0.519984	0.478009	0.280048	0.456329	0.475254	0.429112	0.263187
TCGA-DO-A2HM-01B-11R-A22L-07	0.184852	0.762831	0.583278	0.72047	0.680712	0.823609	0.543191	0.745594	0.781493	0.440029	0.470066	0.510127	0.338762	0.611797	0.939569	0.733419	0.801973	0.636163	0.600027	0.572473	0.38922	0.614449	0.398345	0.44602	0.614962
TCGA-E3-A3DY-01A-11R-A20F-07	0.0945063	0.429053	0.331018	0.710326	0.508492	0.513059	0.494434	0.59354	0.685266	0.186234	0.339576	0.473748	0.242788	0.657882	0.682584	0.481094	0.755874	0.577584	0.52075	0.514838	0.298131	0.475172	0.499893	0.412525	0.339151
TCGA-E3-A3DZ-01A-11R-A20F-07	0.766807	0.36435	0.178009	0.701508	0.356959	0.253212	0.479892	0.466388	0.450383	0.186041	0.263939	0.490959	0.169464	0.629363	0.864372	0.332439	0.736533	0.512875	0.515242	0.472437	0.295397	0.411422	0.440068	0.423514	0.0731105
TCGA-E3-A3E0-01A-11R-A20F-07	0.0683269	0.40968	0.2141	0.702194	0.52813	0.423019	0.503262	0.565331	0.621325	0.168542	0.35036	0.551196	0.314973	0.645982	0.712608	0.494329	0.766175	0.507568	0.496944	0.528388	0.311794	0.520611	0.47607	0.454665	0.326253
TCGA-E3-A3E1-01A-11R-A20F-07	0.20364	0.483078	0.283651	0.690959	0.495649	0.565796	0.473216	0.632662	0.686041	0.244294	0.366857	0.488769	0.222511	0.663243	0.656128	0.464267	0.744566	0.503926	0.530576	0.526837	0.307518	0.497044	0.508604	0.448388	0.379713
TCGA-E3-A3E2-01A-11R-A20F-07	0.151469	0.508468	0.549394	0.724488	0.637273	0.515425	0.487917	0.616827	0.624428	0.215721	0.34967	0.520279	0.358637	0.664478	0.811955	0.666468	0.778356	0.533901	0.501011	0.585704	0.33856	0.535997	0.449059	0.461888	0.387068
TCGA-E3-A3E3-01A-11R-A20F-07	0.0878701	0.46758	0.208775	0.683631	0.443173	0.511287	0.479895	0.624497	0.627032	0.213717	0.347319	0.453623	0.263174	0.671088	0.618805	0.398067	0.736732	0.501371	0.523838	0.507778	0.284237	0.480616	0.440944	0.441321	0.373182
TCGA-E3-A3E5-01A-11R-A20F-07	0.0554733	0.502388	0.273558	0.706132	0.477656	0.475141	0.505192	0.59356	0.557494	0.257796	0.339202	0.505087	0.199959	0.660358	0.894725	0.392271	0.739823	0.548681	0.49761	0.49111	0.27286	0.442383	0.475578	0.398064	0.251935
TCGA-E8-A242-01A-21R-A16R-07	0.138683	0.661035	0.337236	0.704125	0.600544	0.700997	0.506117	0.681205	0.740113	0.289643	0.459096	0.494553	0.270285	0.650342	0.624403	0.610104	0.740492	0.502049	0.567307	0.53794	0.318116	0.604532	0.430963	0.422201	0.608815
TCGA-E8-A2EA-01A-11R-A180-07	0.041243	0.691126	0.384392	0.707423	0.662248	0.624288	0.495293	0.696566	0.729166	0.266975	0.396711	0.516327	0.474269	0.635694	0.767605	0.633802	0.755921	0.509397	0.5359	0.530247	0.313777	0.610685	0.481964	0.482286	0.533948
TCGA-E8-A2JQ-01A-11R-A180-07	0.0912598	0.729128	0.430757	0.72958	0.730441	0.622119	0.489425	0.617319	0.680037	0.217917	0.402573	0.568358	0.495709	0.628944	0.679181	0.778331	0.788642	0.531116	0.555578	0.589348	0.357309	0.639183	0.444171	0.499627	0.457819
TCGA-E8-A3X7-01A-11R-A22U-07	0.14104	0.397468	0.248498	0.701946	0.498117	0.569189	0.512961	0.626377	0.637456	0.279878	0.398508	0.501011	0.263724	0.662069	0.795763	0.457729	0.728542	0.497967	0.556949	0.516529	0.330335	0.524342	0.504643	0.407066	0.402437
TCGA-E8-A413-01A-21R-A23N-07	0.571434	0.48205	0.268037	0.706356	0.507464	0.654975	0.511219	0.668047	0.698706	0.264424	0.366897	0.522474	0.263835	0.645249	0.754762	0.531993	0.770001	0.506561	0.539906	0.512938	0.289722	0.544064	0.457955	0.426767	0.419782
TCGA-E8-A414-01A-11R-A23N-07	0.13829	0.614075	0.32629	0.712335	0.511119	0.690521	0.514345	0.661512	0.706988	0.324303	0.421093	0.566812	0.293545	0.652892	0.780504	0.528516	0.77568	0.534021	0.538805	0.528523	0.325504	0.584161	0.479559	0.449185	0.500631
TCGA-E8-A415-01A-11R-A23N-07	0.142479	0.443474	0.221895	0.684419	0.450757	0.504454	0.475518	0.589206	0.666907	0.195548	0.332264	0.522298	0.255769	0.649199	0.77013	0.424845	0.756753	0.503106	0.507209	0.477769	0.289838	0.504041	0.429251	0.417863	0.248477
TCGA-E8-A416-01A-11R-A23N-07	0.29337	0.352306	0.331647	0.709666	0.520202	0.429432	0.46707	0.556237	0.557435	0.265457	0.270987	0.582101	0.204846	0.659027	0.723256	0.528091	0.762503	0.506649	0.501295	0.530808	0.309368	0.520447	0.466502	0.396575	0.304901
TCGA-E8-A417-01A-21R-A23N-07	0.0340748	0.407763	0.341298	0.709812	0.587731	0.463278	0.453107	0.558276	0.659113	0.132699	0.3214	0.491267	0.270806	0.627298	0.776168	0.552895	0.769136	0.530086	0.542142	0.510425	0.281075	0.472514	0.496084	0.380382	0.366925
TCGA-E8-A418-01A-11R-A23N-07	0.0353424	0.629684	0.193043	0.682347	0.539253	0.564546	0.443618	0.577	0.644306	0.1585	0.34277	0.491798	0.300996	0.627078	0.748669	0.478011	0.762181	0.517567	0.523731	0.513051	0.248089	0.50714	0.427756	0.457123	0.424392
TCGA-E8-A419-01A-11R-A23N-07	0	0.669165	0.395505	0.71276	0.624058	0.596615	0.482918	0.641891	0.682938	0.192005	0.401911	0.47751	0.385178	0.617628	0.744717	0.634174	0.780087	0.537302	0.516589	0.543542	0.343	0.586531	0.46092	0.452272	0.477414
TCGA-E8-A432-01A-11R-A23N-07	0.428893	0.415905	0.18309	0.69421	0.413974	0.566658	0.49791	0.61128	0.639395	0.237758	0.409542	0.561251	0.313899	0.655141	0.788627	0.477245	0.748022	0.503037	0.560148	0.547765	0.328461	0.497055	0.408426	0.46373	0.312366
TCGA-E8-A433-01A-11R-A23N-07	0.240009	0.473901	0.321092	0.698053	0.533015	0.645816	0.489436	0.650251	0.668377	0.267627	0.366087	0.543235	0.321519	0.653511	0.873923	0.48879	0.727431	0.479383	0.480966	0.526426	0.294156	0.549634	0.491694	0.406036	0.458971
TCGA-E8-A434-01A-11R-A23N-07	0.316957	0.454072	0.239954	0.689398	0.475565	0.540444	0.469309	0.634031	0.616518	0.244067	0.336434	0.533551	0.267015	0.666225	0.845436	0.410195	0.750128	0.495242	0.524218	0.502629	0.302185	0.521991	0.462498	0.416828	0.371919
TCGA-E8-A436-01A-12R-A23W-07	0.244156	0.593401	0.245062	0.69525	0.519678	0.65221	0.480879	0.683152	0.718783	0.265073	0.387729	0.570941	0.286077	0.646093	0.688238	0.561069	0.765807	0.513242	0.51805	0.519032	0.295239	0.540909	0.496458	0.412233	0.43526
TCGA-E8-A437-01A-12R-A23W-07	0	0.410426	0.16961	0.690207	0.466138	0.491106	0.475099	0.595782	0.565742	0.183138	0.311931	0.520619	0.232086	0.668146	0.911576	0.370326	0.739047	0.493896	0.481639	0.486778	0.264521	0.502975	0.473672	0.382844	0.442725
TCGA-E8-A438-01A-11R-A23W-07	0.0439044	0.270216	0.198752	0.691732	0.481357	0.445684	0.473096	0.496754	0.534734	0.206047	0.338883	0.603447	0.293788	0.665092	0.956364	0.397255	0.711682	0.484289	0.544295	0.530132	0.288082	0.439048	0.496849	0.361123	0.177672
TCGA-E8-A44K-01A-21R-A23W-07	0.0835197	0.429729	0.327801	0.694732	0.491641	0.565171	0.471966	0.613464	0.665017	0.232882	0.369557	0.501122	0.338892	0.649381	0.781217	0.503193	0.751546	0.499112	0.541966	0.512513	0.301489	0.513136	0.502262	0.420716	0.389758
TCGA-E8-A44M-01A-21R-A23W-07	0	0.698901	0.494623	0.728795	0.706004	0.532127	0.478099	0.630697	0.680703	0.204679	0.380309	0.602875	0.475835	0.626539	0.795104	0.730117	0.803986	0.534575	0.529392	0.631589	0.319075	0.58354	0.453268	0.441675	0.516878
TCGA-EL-A3CL-01A-11R-A19O-07	0.244887	0.420714	0.18676	0.704227	0.479051	0.402383	0.491434	0.581322	0.644489	0.221527	0.394356	0.529554	0.201552	0.659136	0.711236	0.405574	0.747318	0.540583	0.50579	0.468317	0.326446	0.500281	0.368773	0.398843	0.203853
TCGA-EL-A3CM-01A-11R-A19O-07	0.133695	0.415448	0.301603	0.703845	0.519496	0.604682	0.520703	0.642043	0.693907	0.327545	0.434793	0.540707	0.302662	0.648858	0.810802	0.427758	0.750344	0.529292	0.561727	0.518472	0.335979	0.537268	0.443469	0.422589	0.396893
TCGA-EL-A3CN-01A-12R-A20F-07	0.0378742	0.708166	0.387479	0.701505	0.620253	0.584345	0.481862	0.617173	0.678433	0.23759	0.407048	0.504288	0.408447	0.645077	0.619683	0.657131	0.77001	0.529697	0.511738	0.538761	0.334558	0.59094	0.424956	0.468599	0.599045
TCGA-EL-A3CO-01A-11R-A19O-07	0.537147	0.535169	0.344539	0.719514	0.631657	0.601738	0.505935	0.709446	0.778589	0.330416	0.512757	0.571471	0.396773	0.671676	0.862671	0.616497	0.748869	0.559892	0.591028	0.52368	0.350278	0.615924	0.440819	0.432896	0.436303
TCGA-EL-A3CP-01A-11R-A19O-07	0.121679	0.37705	0.176086	0.673962	0.436207	0.419093	0.51891	0.542048	0.563671	0.186381	0.333095	0.435796	0.203352	0.663958	0.827378	0.346792	0.763545	0.559786	0.465641	0.45353	0.292208	0.478569	0.507791	0.421526	0.343542
TCGA-EL-A3CR-01A-12R-A206-07	0.157561	0.450696	0.24593	0.683365	0.532638	0.61704	0.529929	0.686295	0.786299	0.278257	0.465651	0.548927	0.306564	0.634896	0.880015	0.436219	0.746938	0.508358	0.509442	0.507822	0.283952	0.53575	0.397837	0.400874	0.463966
TCGA-EL-A3CS-01A-21R-A19O-07	0.142348	0.463728	0.181802	0.694971	0.443376	0.563696	0.510236	0.566012	0.60279	0.286322	0.437487	0.43969	0.231952	0.683642	0.78731	0.394313	0.744541	0.51366	0.507926	0.486202	0.28131	0.508271	0.434555	0.408634	0.302651
TCGA-EL-A3CT-01A-12R-A206-07	0.105008	0.569012	0.279312	0.689158	0.497249	0.629438	0.521671	0.647369	0.74826	0.344529	0.493483	0.479642	0.204642	0.64584	0.729129	0.45588	0.749579	0.534251	0.603426	0.528444	0.331244	0.555456	0.470804	0.424103	0.319776
TCGA-EL-A3CU-01A-11R-A19O-07	0.108759	0.527299	0.44996	0.705522	0.529641	0.525024	0.519613	0.655105	0.674697	0.294516	0.403963	0.464411	0.253802	0.655375	0.714035	0.643637	0.786998	0.573874	0.535283	0.569158	0.336824	0.573656	0.466672	0.442318	0.525934
TCGA-EL-A3CV-01A-11R-A19O-07	0.0989585	0.709104	0.406959	0.727724	0.696556	0.698712	0.534429	0.706658	0.761114	0.378047	0.486672	0.516027	0.515323	0.664064	0.802349	0.715386	0.777154	0.586495	0.600581	0.552848	0.345701	0.619855	0.429589	0.506062	0.530655
TCGA-EL-A3CW-01A-11R-A19O-07	0.0633649	0.489998	0.557426	0.714313	0.612248	0.595774	0.47727	0.657437	0.669771	0.250053	0.332207	0.552442	0.254555	0.65416	0.754048	0.709882	0.789059	0.553542	0.542551	0.591034	0.298014	0.574644	0.47035	0.467786	0.48883
TCGA-EL-A3CX-01A-11R-A19O-07	1.55993	0.472212	0.188792	0.657504	0.382233	0.222631	0.441019	0.558215	0.645518	0.2766	0.38247	0.650685	0.174336	0.658349	0.642132	0.318492	0.702845	0.506868	0.51679	0.438568	0.307698	0.414887	0.4681	0.415583	0.334266
TCGA-EL-A3CY-01A-11R-A19O-07	0.327227	0.746859	0.554278	0.750717	0.789439	0.738205	0.522468	0.762063	0.785283	0.392853	0.505788	0.567937	0.460816	0.642132	0.972227	0.806473	0.814857	0.637392	0.593467	0.599794	0.34377	0.649456	0.39725	0.451158	0.654152
TCGA-EL-A3CZ-01A-11R-A19O-07	0.53057	0.293809	0.221125	0.681904	0.405457	0.32952	0.504694	0.543921	0.585874	0.187576	0.32521	0.522842	0.197491	0.646699	0.646248	0.384095	0.761449	0.536798	0.522722	0.512508	0.340613	0.448869	0.539301	0.3753	0.155332
TCGA-EL-A3D0-01A-12R-A206-07	0.041243	0.445383	0.173804	0.696914	0.423674	0.482242	0.520512	0.559209	0.592831	0.190494	0.348456	0.535893	0.309051	0.662283	0.898622	0.345552	0.746754	0.56633	0.567675	0.475585	0.338201	0.462652	0.476392	0.416305	0.213952
TCGA-EL-A3D1-01A-11R-A19O-07	0.100036	0.514276	0.250723	0.680671	0.478436	0.568054	0.48992	0.631961	0.639362	0.319148	0.395722	0.595847	0.276254	0.65554	0.93386	0.42235	0.681222	0.495985	0.509197	0.520495	0.295982	0.521954	0.490204	0.382834	0.396015
TCGA-EL-A3D4-01A-11R-A19O-07	0.0654344	0.302349	0.170236	0.712015	0.514529	0.468964	0.494936	0.560745	0.595893	0.278105	0.382589	0.60682	0.246921	0.700525	0.810912	0.397744	0.705585	0.508984	0.535494	0.548351	0.337405	0.428241	0.512421	0.40801	0.211428
TCGA-EL-A3D5-01A-22R-A206-07	0.738119	0.192989	0.245494	0.703351	0.483767	0.35471	0.513908	0.498015	0.48967	0.200901	0.295464	0.42481	0.336156	0.641528	0.655964	0.345501	0.725091	0.452624	0.475501	0.468719	0.349958	0.40143	0.517904	0.391377	0.236292
TCGA-EL-A3D6-01A-12R-A206-07	0	0.491463	0.350968	0.706016	0.561038	0.664498	0.515041	0.667351	0.691822	0.327063	0.486077	0.505092	0.342591	0.615707	0.759866	0.579284	0.766598	0.534259	0.563612	0.52337	0.320286	0.573571	0.400945	0.452256	0.486525
TCGA-EL-A3GO-01A-11R-A206-07	0.188148	0.300133	0.250062	0.701681	0.502481	0.309628	0.488944	0.512936	0.508948	0.180081	0.341657	0.535416	0.271574	0.631339	0.817718	0.438646	0.753997	0.534603	0.544956	0.489049	0.33096	0.474891	0.46765	0.455772	0.143751
TCGA-EL-A3GP-01A-11R-A206-07	0.0413832	0.457108	0.275858	0.707861	0.509083	0.604268	0.513074	0.715044	0.797829	0.421617	0.499203	0.497577	0.25402	0.650163	0.789011	0.512777	0.735986	0.534878	0.587214	0.496886	0.361871	0.51382	0.442173	0.499958	0.458313
TCGA-EL-A3GQ-01A-11R-A206-07	0.104605	0.458264	0.204618	0.696417	0.512148	0.606821	0.531889	0.646925	0.692083	0.271436	0.375769	0.471188	0.279164	0.659906	0.845326	0.435659	0.782346	0.573308	0.542903	0.48836	0.334667	0.529613	0.448164	0.402296	0.269993
TCGA-EL-A3GR-01A-21R-A206-07	0.135929	0.404849	0.245971	0.711825	0.432538	0.595337	0.526285	0.607343	0.667188	0.285952	0.446938	0.54876	0.198716	0.65593	0.704265	0.42938	0.771128	0.548165	0.507087	0.491054	0.324338	0.551745	0.426849	0.417482	0.250672
TCGA-EL-A3GS-01A-11R-A20F-07	0.264476	0.577031	0.213292	0.674097	0.424779	0.426631	0.466416	0.542243	0.617514	0.175324	0.350993	0.423857	0.201851	0.661669	0.543279	0.410122	0.751883	0.528622	0.506546	0.492564	0.316509	0.540431	0.423334	0.453787	0.359789
TCGA-EL-A3GU-01A-11R-A21D-07	0.243182	0.381648	0.213083	0.683876	0.391033	0.58155	0.502553	0.633432	0.639533	0.351257	0.436803	0.479943	0.267725	0.643629	0.761842	0.328628	0.739295	0.510553	0.513211	0.510922	0.348286	0.571597	0.425011	0.4564	0.366925
TCGA-EL-A3GV-01A-11R-A21D-07	0.159629	0.433957	0.274316	0.700785	0.538179	0.617885	0.511452	0.699513	0.701818	0.315394	0.395694	0.499156	0.291796	0.653361	0.696855	0.531858	0.76183	0.554649	0.546598	0.525418	0.3169	0.545251	0.445359	0.421406	0.490367
TCGA-EL-A3GW-01A-11R-A206-07	0.0501882	0.401992	0.18971	0.68761	0.388281	0.312124	0.47943	0.517761	0.570453	0.201263	0.346705	0.506212	0.253342	0.639959	0.617487	0.345597	0.731677	0.499821	0.476991	0.552569	0.322974	0.469228	0.377858	0.40462	0.279049
TCGA-EL-A3GX-01A-11R-A206-07	0.0926134	0.636922	0.253291	0.685588	0.50541	0.602769	0.488875	0.66487	0.748038	0.234012	0.418726	0.49138	0.294811	0.645734	0.67737	0.490018	0.767484	0.539069	0.541554	0.522939	0.272851	0.54976	0.459475	0.444186	0.453812
TCGA-EL-A3GY-01A-21R-A206-07	0.0816123	0.462067	0.292673	0.707278	0.514551	0.60421	0.503925	0.682735	0.710925	0.277479	0.432229	0.505555	0.247998	0.647154	0.653164	0.481195	0.752363	0.535245	0.510819	0.488705	0.288959	0.535958	0.515883	0.423772	0.396838
TCGA-EL-A3GZ-01A-11R-A20F-07	0.216858	0.443817	0.19954	0.680472	0.441425	0.591491	0.510874	0.591906	0.581337	0.237736	0.335875	0.511096	0.301781	0.662364	0.744552	0.472369	0.761846	0.522089	0.54671	0.494854	0.336314	0.52755	0.406232	0.43	0.344036
TCGA-EL-A3H1-01A-11R-A21D-07	0.0482362	0.255039	0.232701	0.703104	0.37899	0.302639	0.449988	0.504528	0.554687	0.153422	0.277799	0.470243	0.173045	0.624874	0.776607	0.381669	0.730898	0.482437	0.519645	0.480298	0.297149	0.396657	0.504811	0.382894	0.157199
TCGA-EL-A3H2-01A-11R-A20F-07	0.109695	0.331329	0.168148	0.694966	0.533975	0.331493	0.459592	0.484667	0.505732	0.172285	0.335636	0.492658	0.251137	0.649096	0.820023	0.432542	0.738571	0.565362	0.543488	0.476705	0.30076	0.418132	0.468191	0.372131	0.139525
TCGA-EL-A3H3-01A-11R-A206-07	0	0.610274	0.304898	0.708369	0.650178	0.597518	0.484544	0.636791	0.652753	0.382125	0.494795	0.521473	0.293045	0.604749	0.6502	0.59241	0.750397	0.538318	0.486757	0.617313	0.316972	0.518977	0.571683	0.491864	0.52588
TCGA-EL-A3H4-01A-11R-A206-07	0.136848	0.568586	0.173925	0.671999	0.406665	0.526896	0.498079	0.560322	0.670033	0.227688	0.425077	0.4738	0.167742	0.656039	0.636753	0.379988	0.739893	0.552841	0.53116	0.486749	0.288239	0.523412	0.513573	0.461711	0.317306
TCGA-EL-A3H5-01A-11R-A206-07	0.106884	0.500626	0.372806	0.71486	0.558286	0.701729	0.527498	0.698247	0.74936	0.438331	0.479451	0.463709	0.344764	0.659053	0.922334	0.575747	0.757234	0.526994	0.572952	0.53879	0.333546	0.59354	0.429009	0.491246	0.595038
TCGA-EL-A3H7-01A-11R-A21D-07	0.216734	0.535323	0.375982	0.708036	0.622372	0.616672	0.50396	0.639309	0.633053	0.284524	0.430006	0.474551	0.362299	0.631732	0.751139	0.628438	0.762781	0.530647	0.556925	0.544747	0.307618	0.568465	0.477034	0.443725	0.541029
TCGA-EL-A3H8-01A-11R-A20F-07	0.0694272	0.394056	0.192647	0.694104	0.447861	0.532982	0.505357	0.595338	0.607181	0.2498	0.36118	0.463649	0.254591	0.655411	0.686097	0.371143	0.755276	0.544724	0.525657	0.486873	0.325969	0.511724	0.518714	0.42342	0.351556
TCGA-EL-A3MW-01A-11R-A20F-07	0.143524	0.358505	0.154683	0.691192	0.482743	0.412703	0.514807	0.594097	0.687116	0.207004	0.332811	0.491618	0.294871	0.650433	0.79483	0.44795	0.757766	0.519178	0.517737	0.472693	0.292907	0.444703	0.497902	0.385183	0.260772
TCGA-EL-A3MX-01A-11R-A21D-07	0	0.439398	0.139883	0.674736	0.343268	0.384065	0.473054	0.54717	0.541547	0.177518	0.265183	0.57085	0.155777	0.675763	0.863384	0.257625	0.699421	0.483878	0.474429	0.451398	0.246047	0.447389	0.456932	0.363093	0.382842
TCGA-EL-A3MY-01A-11R-A21D-07	0.0469799	0.476842	0.370764	0.69555	0.457654	0.674086	0.518953	0.67251	0.711887	0.390249	0.469027	0.509507	0.287848	0.633324	0.737966	0.498423	0.767313	0.570872	0.577731	0.52353	0.312303	0.586626	0.416571	0.449673	0.60887
TCGA-EL-A3MZ-01A-11R-A21D-07	0	0.500334	0.202021	0.696624	0.460086	0.57594	0.523877	0.600568	0.6805	0.30765	0.447496	0.452018	0.256411	0.640032	0.765245	0.431942	0.735017	0.564495	0.546119	0.498573	0.308506	0.529391	0.472886	0.445996	0.440639
TCGA-EL-A3N2-01A-11R-A20F-07	0.0409625	0.497286	0.24177	0.698405	0.453852	0.532688	0.480865	0.573657	0.648569	0.235069	0.388517	0.543076	0.275806	0.635733	0.736594	0.448748	0.768684	0.517793	0.508259	0.498621	0.293331	0.498898	0.458462	0.41432	0.470553
TCGA-EL-A3N3-01A-11R-A20F-07	0.282143	0.589688	0.378422	0.692628	0.583447	0.604055	0.496189	0.644085	0.706952	0.256801	0.413885	0.490732	0.352832	0.625873	0.704375	0.553416	0.768619	0.537457	0.527029	0.531223	0.315067	0.565892	0.398358	0.438986	0.557385
TCGA-EL-A3T0-01A-22R-A22L-07	0.0485152	0.34143	0.262619	0.710933	0.547614	0.496534	0.483389	0.639533	0.663007	0.2943	0.396775	0.572812	0.288429	0.678364	0.858444	0.500144	0.750254	0.505998	0.547779	0.519685	0.329161	0.502982	0.401723	0.388673	0.239365
TCGA-EL-A3T1-01A-11R-A22L-07	0.0965317	0.566708	0.386585	0.70955	0.570272	0.509232	0.472211	0.60037	0.681934	0.201713	0.41192	0.50528	0.340245	0.627496	0.68939	0.575802	0.762034	0.544826	0.55157	0.509019	0.264245	0.583079	0.407546	0.450187	0.543883
TCGA-EL-A3T2-01A-11R-A22L-07	0.682394	0.273309	0.185196	0.702061	0.434434	0.313722	0.495935	0.506148	0.558585	0.141787	0.308239	0.475095	0.21055	0.634221	0.716779	0.320985	0.750184	0.548161	0.493565	0.470826	0.316272	0.447118	0.498973	0.355658	0.176848
TCGA-EL-A3T3-01A-11R-A22L-07	0.170951	0.526103	0.209178	0.679426	0.431995	0.541216	0.492567	0.62288	0.694834	0.249114	0.375828	0.559867	0.219531	0.655771	0.820627	0.370273	0.741135	0.50661	0.506108	0.476151	0.27175	0.555082	0.438128	0.382021	0.312805
TCGA-EL-A3T6-01A-11R-A220-07	0.203765	0.707782	0.362662	0.718497	0.628787	0.645795	0.46689	0.644861	0.725844	0.239054	0.409508	0.491811	0.269754	0.628022	0.783138	0.634998	0.779262	0.528009	0.525583	0.532993	0.269308	0.595492	0.348197	0.458548	0.500027
TCGA-EL-A3T7-01A-11R-A22L-07	0.112367	0.410669	0.23147	0.692293	0.462832	0.528327	0.481986	0.621645	0.70508	0.234721	0.440761	0.544539	0.220185	0.657319	0.709589	0.332769	0.742293	0.517836	0.521771	0.475755	0.305313	0.527639	0.474187	0.420172	0.264779
TCGA-EL-A3T8-01A-21R-A22L-07	0.161565	0.406999	0.197159	0.691739	0.502033	0.473477	0.52089	0.606127	0.631766	0.227961	0.372034	0.528503	0.359879	0.654053	0.879466	0.406357	0.760972	0.565942	0.56908	0.503578	0.312092	0.49253	0.522049	0.426666	0.272682
TCGA-EL-A3T9-01A-21R-A22L-07	0.097476	0.429442	0.189942	0.643852	0.378364	0.638353	0.506638	0.626862	0.632071	0.363054	0.468163	0.531344	0.239546	0.613367	0.642845	0.416075	0.730824	0.496396	0.527595	0.52086	0.331644	0.564435	0.459131	0.464122	0.565289
TCGA-EL-A3TA-01A-12R-A22L-07	0.0897693	0.455595	0.323077	0.708172	0.585472	0.644714	0.4979	0.677597	0.683635	0.312364	0.355367	0.602426	0.260259	0.671687	0.909655	0.534389	0.749024	0.537416	0.552767	0.512817	0.301403	0.528344	0.426526	0.378115	0.479829
TCGA-EL-A3TB-01A-11R-A22L-07	0	0.378776	0.247942	0.681843	0.468827	0.505508	0.503744	0.584346	0.599594	0.156855	0.324501	0.579351	0.262507	0.658684	0.798013	0.458464	0.738261	0.481465	0.494848	0.51397	0.271169	0.518391	0.481498	0.412521	0.345628
TCGA-EL-A3ZG-01A-11R-A23N-07	0.125651	0.403689	0.16671	0.697273	0.519141	0.382128	0.486963	0.558827	0.556193	0.167499	0.365021	0.492607	0.299815	0.664944	0.771447	0.433062	0.736837	0.523752	0.516985	0.465631	0.320192	0.459299	0.437778	0.470163	0.264285
TCGA-EL-A3ZH-01A-31R-A23N-07	0.0536674	0.402535	0.162333	0.699338	0.458593	0.337444	0.478993	0.508479	0.552165	0.166657	0.294607	0.470747	0.239045	0.631862	0.786706	0.322614	0.738684	0.501156	0.488244	0.49391	0.282146	0.46576	0.488281	0.346162	0.192107
TCGA-EL-A3ZK-01A-21R-A23N-07	0.108892	0.450877	0.296352	0.70106	0.50897	0.537781	0.488927	0.624373	0.644972	0.238432	0.403405	0.550914	0.335211	0.632281	0.727537	0.39778	0.756685	0.547728	0.538225	0.51577	0.330385	0.548962	0.367185	0.404561	0.36665
TCGA-EL-A3ZL-01A-11R-A23N-07	0.170566	0.364144	0.227621	0.713382	0.473962	0.455709	0.495993	0.562563	0.564686	0.228253	0.348646	0.520037	0.233216	0.655566	0.939733	0.322367	0.736826	0.478036	0.512862	0.490184	0.298137	0.45944	0.447393	0.366959	0.300401
TCGA-EL-A3ZM-01A-12R-A23N-07	0.0996318	0.559094	0.253082	0.691719	0.523223	0.680622	0.490137	0.632836	0.687174	0.339644	0.430662	0.503894	0.250861	0.627915	0.823261	0.427706	0.711058	0.512554	0.506555	0.51425	0.299155	0.540678	0.43272	0.415441	0.480817
TCGA-EL-A3ZN-01A-11R-A23N-07	0	0.341926	0.180009	0.70224	0.520614	0.428947	0.496798	0.519507	0.604758	0.238346	0.3568	0.560418	0.306804	0.655617	0.90713	0.332534	0.739332	0.495787	0.518108	0.534809	0.29357	0.477432	0.424739	0.349574	0.19326
TCGA-EL-A3ZO-01A-11R-A23N-07	0.03492	0.600023	0.386542	0.698942	0.586924	0.713955	0.49429	0.712311	0.689873	0.397006	0.438986	0.500238	0.335089	0.63223	0.764751	0.612483	0.738229	0.488516	0.49862	0.57632	0.318072	0.630227	0.453309	0.452602	0.795982
TCGA-EL-A3ZP-01A-11R-A23N-07	0.142871	0.534876	0.357492	0.70462	0.616444	0.514334	0.494448	0.607714	0.641076	0.219499	0.366425	0.576258	0.371696	0.63688	0.863055	0.618569	0.773243	0.561033	0.562344	0.56157	0.289964	0.578928	0.415672	0.426968	0.581152
TCGA-EL-A3ZQ-01A-11R-A23N-07	0.0567222	0.37156	0.414745	0.701852	0.652028	0.609805	0.498381	0.632685	0.614522	0.286782	0.397552	0.592037	0.31401	0.640445	0.917339	0.600919	0.68788	0.466854	0.560255	0.508883	0.294571	0.493197	0.538397	0.358505	0.243427
TCGA-EL-A3ZR-01A-11R-A23N-07	0	0.304645	0.149887	0.691088	0.355108	0.275309	0.4678	0.47399	0.451443	0.200724	0.295137	0.560812	0.157892	0.629853	0.846644	0.268287	0.723573	0.482666	0.517851	0.492085	0.290367	0.37686	0.47892	0.386318	0.109611
TCGA-EL-A3ZS-01A-12R-A23N-07	0.0519985	0.594431	0.456952	0.700754	0.640308	0.543106	0.494755	0.630938	0.677366	0.190122	0.377699	0.536087	0.365238	0.651849	0.82617	0.647335	0.785511	0.534868	0.537545	0.548418	0.3039	0.61537	0.408133	0.41915	0.40337
TCGA-EL-A3ZT-01A-12R-A23N-07	0.278342	0.356858	0.168316	0.694565	0.476389	0.439591	0.466442	0.572657	0.615503	0.206496	0.316388	0.509013	0.18528	0.650617	0.809704	0.401224	0.747035	0.564222	0.55346	0.457756	0.282044	0.513358	0.461328	0.378597	0.355234
TCGA-EL-A4JV-01A-11R-A250-07	0.123401	0.304288	0.211357	0.693694	0.447865	0.216808	0.463902	0.472544	0.478221	0.187991	0.337001	0.585578	0.283546	0.65311	0.809814	0.404353	0.730473	0.488331	0.553481	0.524228	0.294126	0.414957	0.540038	0.376823	0.206433
TCGA-EL-A4JW-01A-11R-A250-07	0.552475	0.559049	0.260022	0.720904	0.468818	0.435405	0.469629	0.590242	0.599604	0.22477	0.440334	0.513499	0.211853	0.681503	0.778638	0.446204	0.745912	0.508353	0.500289	0.50396	0.328084	0.574327	0.416357	0.429313	0.29568
TCGA-EL-A4JX-01A-12R-A250-07	0.0479571	0.752215	0.454557	0.717794	0.667993	0.597366	0.494683	0.618934	0.718738	0.234141	0.456311	0.543008	0.326756	0.617796	0.812888	0.705557	0.777735	0.537868	0.564359	0.578402	0.32834	0.643248	0.449763	0.46507	0.686536
TCGA-EL-A4JZ-01A-11R-A250-07	0	0.589653	0.314056	0.71692	0.634661	0.599325	0.505533	0.617097	0.720406	0.276846	0.416104	0.524425	0.380779	0.653264	0.915912	0.572259	0.758403	0.523448	0.525783	0.565687	0.294646	0.534655	0.437865	0.437965	0.466052
TCGA-EL-A4K0-01A-11R-A250-07	0	0.360167	0.260013	0.697449	0.504156	0.606027	0.494189	0.623286	0.693054	0.302059	0.434755	0.470215	0.276621	0.641144	0.659751	0.476812	0.770311	0.539244	0.550235	0.506798	0.324334	0.48229	0.451906	0.395242	0.413689
TCGA-EL-A4K1-01A-11R-A250-07	0.0496308	0.396187	0.198375	0.707878	0.535215	0.599773	0.469743	0.6233	0.657353	0.195622	0.37385	0.495441	0.331343	0.668634	0.854712	0.440305	0.73707	0.504545	0.546062	0.470438	0.294482	0.494001	0.439113	0.401681	0.417421
TCGA-EL-A4K2-01A-11R-A250-07	0.190046	0.404915	0.232814	0.693292	0.482008	0.491831	0.474624	0.606349	0.69358	0.187931	0.347499	0.563557	0.246574	0.638914	0.808112	0.506648	0.760528	0.481658	0.52872	0.511746	0.293427	0.47607	0.481377	0.398896	0.368571
TCGA-EL-A4K4-01A-11R-A250-07	0.252052	0.475402	0.265216	0.696495	0.518501	0.569985	0.517375	0.647537	0.724683	0.322742	0.46801	0.508622	0.3225	0.654074	0.681102	0.459874	0.746426	0.519309	0.499639	0.527238	0.341132	0.546743	0.393717	0.43574	0.402876
TCGA-EL-A4K6-01A-12R-A250-07	0	0.373383	0.150476	0.705446	0.331264	0.281557	0.477151	0.395493	0.434503	0.0574815	0.176309	0.465487	0.0932847	0.581302	0.992041	0.229496	0.709551	0.537858	0.495635	0.445935	0.188604	0.36176	0.496059	0.296218	0.236182
TCGA-EL-A4K7-01A-11R-A250-07	0	0.354493	0.211248	0.682425	0.415587	0.425049	0.49804	0.56706	0.60138	0.205523	0.382779	0.521806	0.284956	0.653444	0.859323	0.272586	0.691329	0.499092	0.512848	0.466447	0.244796	0.437333	0.504613	0.398339	0.271091
TCGA-EL-A4K9-01A-11R-A250-07	0.282618	0.414639	0.245909	0.699784	0.477536	0.448894	0.473919	0.653444	0.645975	0.284621	0.383811	0.477847	0.337384	0.681636	0.93666	0.455615	0.738862	0.552948	0.568975	0.501684	0.308028	0.503166	0.410825	0.362941	0.323179
TCGA-EL-A4KD-01A-11R-A250-07	0.160791	0.419127	0.219752	0.69583	0.548492	0.444717	0.48811	0.593964	0.621803	0.22668	0.398559	0.523966	0.335702	0.65074	0.914814	0.404678	0.747667	0.550318	0.565404	0.533229	0.288484	0.487451	0.424316	0.378566	0.289752
TCGA-EL-A4KG-01A-11R-A250-07	0	0.696013	0.226071	0.671126	0.49754	0.600345	0.50806	0.612557	0.697028	0.276167	0.433825	0.469715	0.284835	0.640552	0.727482	0.391554	0.73212	0.495812	0.526514	0.472087	0.245768	0.541691	0.492322	0.41608	0.441243
TCGA-EL-A4KH-01A-11R-A250-07	0.189413	0.337598	0.205233	0.678165	0.498765	0.56269	0.508919	0.666464	0.645074	0.24711	0.386153	0.591836	0.306332	0.666059	0.895823	0.422453	0.690412	0.458117	0.539601	0.490005	0.255219	0.480718	0.502994	0.386301	0.341182
TCGA-EL-A4KI-01A-11R-A250-07	0	0.304056	0.142704	0.697283	0.414821	0.32223	0.446556	0.469809	0.454671	0.122231	0.279037	0.48567	0.22069	0.621952	0.892859	0.255806	0.67738	0.442404	0.518432	0.470041	0.287967	0.382271	0.404185	0.390321	0.211098
TCGA-EM-A1CS-01A-11R-A13Y-07	0.158983	0.331213	0.170782	0.68306	0.466388	0.35229	0.497372	0.587509	0.616752	0.237371	0.342609	0.502405	0.256998	0.678875	0.747077	0.410195	0.743565	0.544161	0.536738	0.509854	0.307948	0.438114	0.444537	0.41547	0.212306
TCGA-EM-A1CT-01A-11R-A13Y-07	0.143393	0.434081	0.247628	0.69023	0.496428	0.528241	0.476589	0.620353	0.677253	0.160152	0.363525	0.497256	0.226041	0.678172	0.792634	0.491148	0.754186	0.578373	0.603506	0.473581	0.300158	0.461889	0.482029	0.394898	0.400406
TCGA-EM-A1CU-01A-11R-A13Y-07	0.220206	0.491027	0.195574	0.694424	0.467306	0.470678	0.508836	0.589996	0.645439	0.262993	0.405165	0.507062	0.262217	0.65525	0.844942	0.390455	0.753599	0.567202	0.561849	0.486059	0.268913	0.50306	0.499654	0.429621	0.320764
TCGA-EM-A1CV-01A-11R-A13Y-07	0.0982848	0.270975	0.202517	0.698085	0.456216	0.399471	0.511575	0.586517	0.656146	0.205867	0.322548	0.485303	0.263752	0.662345	0.600801	0.344311	0.771015	0.550724	0.536623	0.477324	0.30433	0.441515	0.498414	0.390961	0.132389
TCGA-EM-A1CW-01A-21R-A13Y-07	0.320542	0.490346	0.412542	0.711978	0.610297	0.38178	0.472901	0.520914	0.552809	0.232451	0.364463	0.479684	0.352498	0.644551	0.727647	0.579956	0.729714	0.496289	0.511359	0.549638	0.349976	0.51397	0.46507	0.415482	0.312531
TCGA-EM-A1YA-01A-11R-A14Y-07	0.751121	0.360315	0.194233	0.688173	0.44183	0.322497	0.445708	0.506074	0.551086	0.285244	0.303994	0.512642	0.16921	0.64195	0.766562	0.367388	0.713539	0.494839	0.517439	0.467437	0.295053	0.425247	0.53014	0.391185	0.204512
TCGA-EM-A1YB-01A-11R-A14Y-07	0.0374525	0.349164	0.20942	0.67881	0.442435	0.282383	0.480618	0.5379	0.573766	0.304797	0.381237	0.483067	0.214488	0.652154	0.760415	0.387454	0.711062	0.524334	0.576832	0.49619	0.324528	0.459199	0.441865	0.419753	0.112904
TCGA-EM-A1YC-01A-11R-A14Y-07	0.0972062	0.301265	0.135709	0.679469	0.436937	0.226685	0.427508	0.478701	0.528495	0.238466	0.315471	0.431518	0.191043	0.624976	0.587299	0.306278	0.684437	0.493709	0.459696	0.498972	0.309199	0.435871	0.48318	0.361731	0.075306
TCGA-EM-A1YD-01A-11R-A14Y-07	0.176195	0.32903	0.311572	0.693811	0.493213	0.391256	0.465241	0.522195	0.549819	0.260452	0.325024	0.529598	0.279627	0.664873	0.77013	0.458019	0.741138	0.488524	0.537933	0.498075	0.317472	0.484161	0.436078	0.382178	0.26176
TCGA-EM-A1YE-01A-11R-A14Y-07	0	0.369975	0.2044	0.670443	0.416007	0.241938	0.43336	0.504605	0.44839	0.175913	0.290192	0.529234	0.346094	0.644179	0.827762	0.340798	0.696375	0.466949	0.4909	0.486446	0.315432	0.408248	0.476699	0.344548	0.251496
TCGA-EM-A22I-01A-11R-A180-07	0.190046	0.432052	0.26632	0.691805	0.508684	0.56492	0.48306	0.607294	0.656365	0.275894	0.387951	0.517738	0.236181	0.639963	0.684505	0.459136	0.76234	0.525802	0.546243	0.508178	0.297088	0.556187	0.446464	0.42148	0.498655
TCGA-EM-A22J-01A-11R-A180-07	0.0797024	0.246084	0.180714	0.67307	0.445435	0.242295	0.485986	0.497304	0.498713	0.194359	0.354631	0.486631	0.360633	0.638019	0.874801	0.367	0.738365	0.539903	0.558137	0.48757	0.328601	0.368348	0.582566	0.442855	0.349525
TCGA-EM-A22K-01A-11R-A180-07	0.264236	0.323711	0.190865	0.695684	0.443467	0.23405	0.505359	0.504396	0.517916	0.195182	0.385237	0.531092	0.291842	0.64469	0.7507	0.349606	0.738004	0.509876	0.542278	0.537924	0.303928	0.406186	0.541028	0.38737	0.237444
TCGA-EM-A22L-01A-11R-A180-07	0.352533	0.177731	0.213991	0.68694	0.312175	0.188183	0.430003	0.455926	0.488088	0.130977	0.302475	0.455189	0.166828	0.636787	0.694056	0.282309	0.753364	0.505556	0.522802	0.503483	0.295572	0.36051	0.400144	0.38019	0.216862
TCGA-EM-A22M-01A-11R-A32Y-07	0	0.611576	0.432188	0.716132	0.667682	0.587384	0.496272	0.615004	0.700103	0.223432	0.434705	0.582585	0.435089	0.643986	0.859707	0.683362	0.756514	0.542414	0.544741	0.54595	0.367476	0.550456	0.420256	0.454463	0.522586
TCGA-EM-A22N-01A-11R-A180-07	0.147567	0.385634	0.299176	0.681065	0.485088	0.365788	0.470682	0.519981	0.541003	0.193796	0.334225	0.432177	0.310017	0.651382	0.894067	0.42097	0.718915	0.497778	0.502605	0.492688	0.329369	0.446096	0.487843	0.376746	0.214117
TCGA-EM-A22O-01A-11R-A180-07	0.275841	0.539173	0.226495	0.687066	0.54292	0.374757	0.488646	0.548934	0.566693	0.234598	0.389097	0.471056	0.364127	0.676564	0.808003	0.417697	0.72376	0.513639	0.574852	0.467707	0.321241	0.463396	0.497896	0.448025	0.262803
TCGA-EM-A22P-01A-11R-A19O-07	0.201006	0.494682	0.504309	0.726843	0.607239	0.703273	0.538888	0.71575	0.669563	0.356338	0.432982	0.474853	0.375511	0.643487	0.935232	0.664289	0.783521	0.593781	0.605655	0.594529	0.287185	0.567242	0.461486	0.447127	0.460947
TCGA-EM-A22Q-01A-11R-A180-07	0	0.394203	0.279626	0.685731	0.584106	0.337371	0.4501	0.511776	0.46156	0.254485	0.390448	0.62797	0.518678	0.659736	0.952906	0.475024	0.669179	0.452378	0.461589	0.535786	0.30829	0.433981	0.504405	0.407731	0.234096
TCGA-EM-A2CJ-01A-11R-A180-07	0.119954	0.30799	0.227418	0.68096	0.331242	0.322065	0.456651	0.511434	0.497993	0.180605	0.291445	0.441139	0.21717	0.652246	0.809594	0.379719	0.732496	0.482392	0.502251	0.528672	0.326108	0.402828	0.472115	0.383274	0.234261
TCGA-EM-A2CK-01A-11R-A180-07	0.578021	0.206581	0.174092	0.686295	0.431802	0.193451	0.472475	0.442526	0.489091	0.143653	0.289189	0.522959	0.20435	0.650531	0.750206	0.415853	0.74168	0.540327	0.503242	0.500395	0.312367	0.416276	0.528514	0.393779	0.171854
TCGA-EM-A2CL-01A-11R-A180-07	0.0457225	0.257319	0.173514	0.704136	0.40506	0.267665	0.449489	0.459424	0.440594	0.124036	0.267507	0.438894	0.246017	0.638054	0.778253	0.330858	0.740001	0.547269	0.508622	0.476547	0.318586	0.410889	0.479177	0.350683	0.187551
TCGA-EM-A2CM-01A-11R-A180-07	0.0847446	0.402294	0.165188	0.705893	0.385528	0.398451	0.466048	0.516619	0.536137	0.185663	0.313493	0.471953	0.222472	0.582674	0.86322	0.263974	0.723251	0.494487	0.524755	0.465786	0.256496	0.41294	0.449635	0.419648	0.311214
TCGA-EM-A2CN-01A-11R-A19O-07	0	0.216058	0.118404	0.705959	0.341447	0.284696	0.487382	0.391385	0.443877	0.122291	0.255575	0.567842	0.21981	0.627611	0.89994	0.258399	0.732926	0.515693	0.479921	0.465177	0.257186	0.362717	0.522088	0.397968	0.226357
TCGA-EM-A2CO-01A-11R-A19O-07	0.0668125	0.303139	0.235953	0.679918	0.424183	0.293307	0.433846	0.492742	0.532611	0.2421	0.335137	0.446276	0.259988	0.642154	0.800209	0.270932	0.679257	0.491098	0.555542	0.473136	0.305019	0.432333	0.490239	0.378191	0.0524727
TCGA-EM-A2CP-01A-11R-A180-07	0.356144	0.704486	0.445463	0.721841	0.742221	0.473815	0.503862	0.57763	0.632288	0.212267	0.414319	0.570296	0.462321	0.639139	0.800757	0.754414	0.777804	0.539389	0.55867	0.625677	0.391387	0.546383	0.494837	0.457384	0.32038
TCGA-EM-A2CQ-01A-11R-A180-07	0.231064	0.434395	0.228168	0.675579	0.421544	0.400315	0.443242	0.560369	0.523025	0.204387	0.337273	0.440682	0.304701	0.652375	0.71881	0.344828	0.726221	0.506443	0.504105	0.492681	0.269972	0.456779	0.443481	0.397707	0.20281
TCGA-EM-A2CR-01A-11R-A180-07	0.281194	0.347939	0.162088	0.679326	0.476367	0.407158	0.46068	0.536814	0.583213	0.245626	0.373861	0.599511	0.367642	0.654048	0.864866	0.367844	0.669947	0.448177	0.570725	0.525749	0.305831	0.422146	0.513711	0.402719	0.138537
TCGA-EM-A2CS-01A-11R-A180-07	0.170951	0.333625	0.191273	0.679804	0.379131	0.469728	0.520581	0.546847	0.614898	0.255784	0.382464	0.501874	0.218486	0.667298	0.72869	0.330247	0.747058	0.521214	0.554931	0.530406	0.352404	0.466222	0.513416	0.426218	0.206762
TCGA-EM-A2CS-06A-11R-A180-07	0.289008	0.349881	0.200631	0.686135	0.408165	0.513732	0.497358	0.567636	0.607879	0.264166	0.386008	0.536195	0.212847	0.663969	0.827872	0.326287	0.712975	0.474037	0.554469	0.529108	0.29025	0.4688	0.519148	0.421985	0.264285
TCGA-EM-A2CT-01A-11R-A180-07	0.255199	0.390936	0.194999	0.687929	0.408246	0.336471	0.450271	0.498434	0.483606	0.207515	0.332926	0.411286	0.267396	0.651801	0.774027	0.359597	0.745939	0.503631	0.50359	0.476074	0.286897	0.446487	0.515935	0.451442	0.138098
TCGA-EM-A2CU-01A-12R-A180-07	0.0490731	0.487907	0.315039	0.719916	0.595839	0.444609	0.490777	0.535225	0.59745	0.299873	0.440623	0.555619	0.313253	0.666849	0.782205	0.552403	0.733842	0.505195	0.48999	0.587276	0.305768	0.475905	0.480373	0.387871	0.321313
TCGA-EM-A2OV-01A-11R-A206-07	0.225152	0.351836	0.249818	0.666339	0.482923	0.294276	0.440357	0.484091	0.480052	0.223394	0.36416	0.424957	0.367442	0.644508	0.663703	0.396334	0.738076	0.534585	0.547486	0.460591	0.345803	0.390692	0.498217	0.394805	0.192052
TCGA-EM-A2OW-01A-11R-A206-07	0.151079	0.354461	0.249711	0.682901	0.479103	0.379836	0.462545	0.529472	0.568754	0.220013	0.359166	0.448119	0.294327	0.628525	0.801416	0.446839	0.734416	0.506821	0.554523	0.507658	0.327155	0.449728	0.517071	0.394126	0.184862
TCGA-EM-A2OX-01A-11R-A206-07	0.0571383	0.45298	0.148623	0.683515	0.493433	0.610864	0.508528	0.586933	0.60752	0.260524	0.395572	0.529342	0.344556	0.674992	0.809979	0.426765	0.748693	0.547587	0.58465	0.524554	0.328578	0.49124	0.414684	0.423001	0.279543
TCGA-EM-A2OY-01A-11R-A206-07	0.0301242	0.283975	0.165328	0.66928	0.430166	0.323001	0.449245	0.48949	0.505862	0.227677	0.311126	0.473886	0.252299	0.618056	0.761842	0.324369	0.720127	0.513639	0.499204	0.468034	0.351017	0.368399	0.491087	0.393657	0.103299
TCGA-EM-A2OZ-01A-11R-A206-07	0.205893	0.489388	0.226529	0.703842	0.508793	0.521157	0.483782	0.584185	0.66821	0.255438	0.379814	0.469243	0.293134	0.673294	0.752895	0.454289	0.759508	0.573535	0.581502	0.484452	0.281508	0.508874	0.402121	0.447931	0.312202
TCGA-EM-A2P0-01A-11R-A206-07	0.221073	0.430712	0.214668	0.676595	0.460785	0.497981	0.501121	0.589629	0.621657	0.255783	0.378553	0.502905	0.29722	0.65448	0.768374	0.37486	0.766941	0.582871	0.574174	0.487457	0.282034	0.536002	0.466232	0.396078	0.21022
TCGA-EM-A2P1-01A-11R-A206-07	0.0352016	0.656167	0.542609	0.726521	0.695569	0.642769	0.499241	0.649949	0.720257	0.300758	0.425316	0.523546	0.388319	0.630177	0.770899	0.757493	0.807376	0.627337	0.570404	0.586168	0.36382	0.625198	0.430591	0.475626	0.594325
TCGA-EM-A2P1-06A-11R-A206-07	0.128689	0.570065	0.497024	0.719869	0.680024	0.658963	0.511047	0.675499	0.727727	0.250055	0.43549	0.501113	0.281993	0.630295	0.701191	0.673745	0.793653	0.61272	0.561637	0.565994	0.356462	0.591648	0.460555	0.457531	0.463143
TCGA-EM-A2P2-01A-11R-A206-07	0.0450235	0.436541	0.152867	0.6992	0.331246	0.284031	0.480214	0.409467	0.482083	0.163256	0.362833	0.443901	0.185735	0.637643	0.84615	0.223473	0.735421	0.552292	0.508513	0.510676	0.330819	0.430622	0.487059	0.402659	0.26884
TCGA-EM-A2P3-01A-11R-A206-07	0.303342	0.438864	0.233841	0.6768	0.483784	0.567336	0.511459	0.645172	0.683058	0.285932	0.382091	0.44256	0.29061	0.663539	0.721554	0.409181	0.760048	0.524784	0.522587	0.494175	0.291488	0.533283	0.509419	0.417239	0.432186
TCGA-EM-A3AI-01A-11R-A206-07	0.0486547	0.179614	0.158469	0.655206	0.2641	0.260111	0.437281	0.448076	0.420965	0.145263	0.282007	0.479096	0.248038	0.634713	0.78226	0.244601	0.703638	0.446319	0.429877	0.476384	0.252016	0.363986	0.473954	0.381462	0.151655
TCGA-EM-A3AJ-01A-11R-A206-07	0.100036	0.532783	0.445539	0.722855	0.609849	0.421792	0.470503	0.612965	0.571484	0.166149	0.370061	0.550103	0.335413	0.640938	0.847083	0.713206	0.775052	0.560414	0.576988	0.562899	0.326499	0.504774	0.4487	0.404305	0.31533
TCGA-EM-A3AK-01A-11R-A206-07	0.0897693	0.406794	0.248867	0.708634	0.48249	0.54334	0.507981	0.633863	0.672792	0.322144	0.370535	0.50979	0.295356	0.646453	0.737033	0.492879	0.756066	0.524891	0.503417	0.534897	0.318956	0.509636	0.49007	0.43004	0.353258
TCGA-EM-A3AL-01A-11R-A206-07	0	0.268036	0.218486	0.691302	0.454316	0.319038	0.44015	0.494239	0.493713	0.128474	0.286037	0.393115	0.306911	0.626689	0.875569	0.351392	0.742977	0.488075	0.522206	0.475944	0.329839	0.392672	0.430274	0.384056	0.175366
TCGA-EM-A3AN-01A-11R-A206-07	0	0.365676	0.189203	0.694432	0.514325	0.510246	0.512604	0.610154	0.641435	0.189146	0.340944	0.461616	0.318101	0.63737	0.741863	0.444693	0.748684	0.512049	0.477056	0.530106	0.310555	0.500038	0.450421	0.41819	0.30567
TCGA-EM-A3AO-01A-11R-A206-07	0	0.468877	0.359437	0.698978	0.650832	0.568291	0.484824	0.587448	0.626157	0.296351	0.388265	0.585309	0.340682	0.649962	0.913222	0.533993	0.746687	0.550968	0.574523	0.533792	0.288313	0.505348	0.476467	0.387497	0.415116
TCGA-EM-A3AP-01A-12R-A20F-07	0.472072	0.303414	0.193292	0.680327	0.348206	0.341411	0.440575	0.547044	0.594418	0.172977	0.312542	0.493455	0.224616	0.632091	0.797135	0.327882	0.737616	0.491734	0.521653	0.511134	0.300642	0.403764	0.427406	0.375924	0.101542
TCGA-EM-A3AQ-01A-11R-A20F-07	0	0.327165	0.250556	0.693363	0.523618	0.478173	0.475174	0.592277	0.576076	0.244294	0.354663	0.601407	0.399767	0.663332	0.849608	0.414797	0.73731	0.488516	0.528639	0.509507	0.29243	0.444579	0.492446	0.368538	0.284044
TCGA-EM-A3AR-01A-12R-A20F-07	0	0.413482	0.216193	0.690798	0.453114	0.514915	0.486354	0.655559	0.597634	0.255018	0.322495	0.503527	0.221305	0.661187	0.712333	0.448426	0.75215	0.541671	0.499102	0.51037	0.317472	0.539884	0.50366	0.409397	0.339755
TCGA-EM-A3FJ-01A-11R-A21D-07	0.179511	0.397829	0.200138	0.701766	0.51496	0.574306	0.508789	0.624135	0.610438	0.192564	0.343604	0.531057	0.303624	0.663088	0.757835	0.447616	0.740478	0.509036	0.490755	0.479506	0.284237	0.486105	0.468719	0.399862	0.347549
TCGA-EM-A3FK-01A-11R-A21D-07	0.219835	0.46426	0.16848	0.683141	0.348004	0.308454	0.462766	0.531165	0.613957	0.221001	0.357999	0.442822	0.254602	0.648508	0.518415	0.334686	0.733403	0.526387	0.521899	0.475789	0.318257	0.534135	0.461781	0.425607	0.157912
TCGA-EM-A3FL-01A-11R-A21D-07	0.149259	0.358282	0.429764	0.674676	0.46694	0.34177	0.436538	0.530025	0.548016	0.203166	0.262809	0.406978	0.188677	0.628216	0.585158	0.499103	0.729939	0.497046	0.50271	0.550058	0.308952	0.454558	0.538696	0.389845	0.233767
TCGA-EM-A3FM-01A-11R-A21D-07	0	0.520851	0.281053	0.695662	0.550382	0.624755	0.469667	0.657684	0.697734	0.259209	0.450497	0.536633	0.343673	0.640233	0.757561	0.490392	0.69717	0.509718	0.564417	0.508535	0.296217	0.508544	0.483394	0.422822	0.544981
TCGA-EM-A3FN-01A-11R-A21D-07	0.213752	0.322396	0.225565	0.701564	0.487189	0.331502	0.450769	0.496454	0.467778	0.163155	0.318853	0.421655	0.337209	0.642703	0.89242	0.320225	0.705374	0.461442	0.48244	0.491069	0.327109	0.380593	0.48399	0.377823	0.316318
TCGA-EM-A3FO-01A-11R-A21D-07	0.0423642	0.35417	0.126355	0.701673	0.418029	0.460033	0.484657	0.523356	0.593108	0.173749	0.354919	0.540122	0.184644	0.640471	0.659202	0.287597	0.734988	0.55257	0.528782	0.486606	0.265628	0.542301	0.411451	0.403385	0.303859
TCGA-EM-A3FP-01A-11R-A21D-07	0.0822938	0.403826	0.373619	0.695452	0.576678	0.406315	0.447464	0.511701	0.566767	0.226837	0.390259	0.572562	0.337769	0.664541	0.818102	0.607846	0.71533	0.471682	0.477709	0.592597	0.341756	0.463462	0.506251	0.425867	0.32005
TCGA-EM-A3FQ-01A-11R-A21D-07	0.187894	0.572659	0.407424	0.707544	0.623066	0.717476	0.492872	0.70812	0.715743	0.306997	0.43718	0.5717	0.385712	0.639755	0.718151	0.633716	0.756198	0.528748	0.509195	0.588409	0.292711	0.598203	0.438151	0.454961	0.543828
TCGA-EM-A3FQ-06A-11R-A21D-07	0	0.425124	0.28714	0.702129	0.588877	0.500487	0.488719	0.568805	0.561272	0.177505	0.385239	0.634896	0.313055	0.65619	0.867885	0.449994	0.737071	0.464802	0.535217	0.533819	0.263529	0.438942	0.504912	0.375145	0.342884
TCGA-EM-A3FR-01A-11R-A220-07	0.252537	0.423437	0.246673	0.695061	0.457942	0.325853	0.460196	0.515741	0.518722	0.175974	0.299006	0.447188	0.234298	0.627761	0.717163	0.358084	0.755323	0.492	0.495966	0.528901	0.299997	0.437887	0.523657	0.371621	0.256051
TCGA-EM-A3O3-01A-11R-A220-07	0.0607392	0.528509	0.405662	0.712154	0.608826	0.706037	0.472916	0.660535	0.711498	0.316261	0.475371	0.547723	0.342966	0.598798	0.796915	0.60333	0.744629	0.465849	0.548286	0.598802	0.286531	0.561606	0.439781	0.444398	0.582524
TCGA-EM-A3O6-01A-11R-A220-07	0.185105	0.281384	0.235019	0.677244	0.476497	0.356316	0.463853	0.508764	0.459525	0.163788	0.345445	0.442379	0.351148	0.621541	0.886986	0.346826	0.70938	0.459179	0.492454	0.483952	0.347019	0.398141	0.487607	0.42289	0.286898
TCGA-EM-A3O7-01A-11R-A220-07	0.209516	0.289689	0.170637	0.691272	0.530333	0.389314	0.496613	0.621368	0.599123	0.207342	0.323954	0.521772	0.29526	0.681853	0.761787	0.443371	0.751179	0.519649	0.521588	0.46278	0.277149	0.442357	0.460115	0.395687	0.202152
TCGA-EM-A3O8-01A-11R-A220-07	0.320427	0.281633	0.181601	0.689938	0.400492	0.166722	0.489465	0.452167	0.47487	0.15274	0.297971	0.502908	0.218549	0.614258	0.721774	0.257232	0.739851	0.503894	0.476278	0.540361	0.292019	0.38738	0.456907	0.36214	0.216422
TCGA-EM-A3OA-01A-11R-A220-07	0.049352	0.358128	0.208876	0.676842	0.451926	0.25819	0.449124	0.449259	0.428976	0.154364	0.242821	0.41714	0.245163	0.624752	0.832098	0.369038	0.743908	0.487283	0.503139	0.474599	0.314934	0.403361	0.492424	0.375222	0.19809
TCGA-EM-A3OB-01A-11R-A220-07	0.186754	0.232837	0.157564	0.706889	0.367098	0.249788	0.467418	0.410668	0.472728	0.174889	0.298447	0.508202	0.156868	0.611199	0.806795	0.293477	0.725916	0.496081	0.455163	0.52012	0.30071	0.387583	0.512703	0.353438	0.182721
TCGA-EM-A3ST-01A-11R-A22U-07	0	0.45685	0.166004	0.688999	0.483729	0.253845	0.452887	0.439299	0.4318	0.116574	0.375801	0.476142	0.303785	0.637225	0.914979	0.334369	0.714867	0.457878	0.442797	0.52082	0.31342	0.367171	0.419179	0.406805	0.216313
TCGA-EM-A3SU-01A-11R-A22U-07	0.047678	0.572938	0.425098	0.697745	0.630772	0.636205	0.487839	0.677891	0.744218	0.281769	0.443053	0.527166	0.340585	0.627471	0.839563	0.543213	0.729841	0.485389	0.553348	0.536271	0.300814	0.541785	0.492806	0.413931	0.402602
TCGA-EM-A3SU-06A-11R-A22U-07	0	0.611187	0.562328	0.728756	0.686826	0.742383	0.498983	0.725157	0.762647	0.390356	0.447297	0.513006	0.328578	0.625839	0.837368	0.7112	0.782569	0.570742	0.544447	0.586493	0.308407	0.595575	0.433857	0.435135	0.56227
TCGA-EM-A3SX-01A-11R-A22U-07	0	0.377335	0.20965	0.703405	0.514093	0.340598	0.501206	0.514819	0.517129	0.244601	0.368971	0.531497	0.25713	0.667097	0.888358	0.399921	0.757088	0.527553	0.538444	0.533302	0.301112	0.443723	0.453565	0.380367	0.195785
TCGA-EM-A3SY-01A-11R-A22U-07	0.0289934	0.362982	0.195842	0.686343	0.524411	0.425693	0.457459	0.559915	0.589714	0.339783	0.371789	0.474328	0.239767	0.609504	0.742302	0.437069	0.72301	0.565244	0.560424	0.493785	0.326548	0.430246	0.502498	0.437351	0.284044
TCGA-EM-A3SZ-01A-11R-A22U-07	0.160791	0.528028	0.392534	0.695964	0.511024	0.539322	0.487796	0.58878	0.640639	0.238913	0.382382	0.481398	0.273852	0.633283	0.672704	0.521676	0.757109	0.522038	0.502491	0.532444	0.326113	0.544464	0.439477	0.41729	0.427905
TCGA-EM-A4FF-01A-11R-A250-07	0.063641	0.535977	0.307858	0.701027	0.514035	0.492893	0.486367	0.582314	0.643656	0.175458	0.372937	0.477241	0.241048	0.639202	0.801636	0.491304	0.760841	0.507649	0.504027	0.507437	0.258581	0.513772	0.478285	0.401643	0.423898
TCGA-EM-A4FH-01A-11R-A250-07	0.131326	0.22157	0.193427	0.683631	0.41544	0.304189	0.476387	0.464093	0.414909	0.151217	0.283579	0.510547	0.260098	0.628556	0.781602	0.277404	0.720212	0.511281	0.514651	0.456428	0.344243	0.37513	0.507644	0.36741	0.254899
TCGA-EM-A4FK-01A-11R-A250-07	0.396708	0.329306	0.164191	0.685046	0.408068	0.203925	0.469364	0.429589	0.452208	0.210291	0.326855	0.430146	0.21685	0.617433	0.873648	0.275169	0.724203	0.532985	0.475798	0.484292	0.349378	0.41794	0.562133	0.433811	0.101707
TCGA-EM-A4FM-01A-11R-A250-07	0.0511633	0.562092	0.243551	0.704851	0.545943	0.63035	0.483385	0.642661	0.662651	0.287234	0.385776	0.52326	0.322715	0.639429	0.797794	0.47188	0.748766	0.513499	0.536659	0.524173	0.297528	0.519248	0.473487	0.456341	0.615786
TCGA-EM-A4FN-01A-11R-A250-07	0.0373119	0.531012	0.210459	0.682417	0.507892	0.611534	0.476274	0.629866	0.68645	0.20629	0.378721	0.544094	0.24401	0.649004	0.866019	0.475914	0.739863	0.488541	0.551801	0.477247	0.245154	0.481025	0.4783	0.400244	0.419891
TCGA-EM-A4FO-01A-11R-A250-07	0.106616	0.569234	0.55188	0.72979	0.673288	0.53512	0.48012	0.622357	0.68414	0.295764	0.385234	0.578107	0.409458	0.664366	0.913771	0.738976	0.780987	0.572202	0.556529	0.604754	0.330864	0.553687	0.40423	0.460525	0.475163
TCGA-EM-A4FQ-01A-11R-A250-07	0	0.442685	0.362975	0.700551	0.569067	0.635078	0.48039	0.616846	0.694106	0.238945	0.418961	0.48896	0.293422	0.634176	0.76305	0.52303	0.744117	0.497453	0.569815	0.520648	0.296213	0.467974	0.423154	0.400404	0.378835
TCGA-EM-A4FR-01A-11R-A250-07	0	0.280018	0.165956	0.702154	0.453311	0.324011	0.474684	0.459775	0.561513	0.149812	0.319817	0.55399	0.263166	0.640652	0.89983	0.361817	0.725065	0.535843	0.524786	0.523517	0.229528	0.382192	0.4181	0.347653	0.247983
TCGA-EM-A4FU-01A-11R-A250-07	0.213129	0.347649	0.248527	0.69452	0.475663	0.332709	0.45837	0.505203	0.571951	0.278736	0.336443	0.52857	0.29023	0.623319	0.90197	0.403644	0.744034	0.534978	0.571863	0.518939	0.287687	0.433274	0.42212	0.399387	0.152423
TCGA-EM-A4FV-01A-11R-A250-07	0.064331	0.536978	0.396955	0.709787	0.591869	0.451894	0.505323	0.621819	0.661763	0.224602	0.37544	0.543913	0.362719	0.643478	0.843954	0.583613	0.772313	0.516937	0.530872	0.53665	0.287946	0.513724	0.506899	0.414788	0.442121
TCGA-EM-A4G1-01A-11R-A250-07	0.163628	0.378132	0.205666	0.703597	0.435674	0.506038	0.483329	0.596289	0.58243	0.238757	0.342994	0.473173	0.253732	0.603918	0.830068	0.452409	0.758227	0.507813	0.556845	0.489491	0.264729	0.450244	0.522634	0.356889	0.31319
TCGA-ET-A25G-01A-11R-A16R-07	0.0882773	0.36493	0.249446	0.668265	0.388161	0.54795	0.486076	0.583477	0.65552	0.248108	0.420915	0.460341	0.167078	0.633112	0.558648	0.395333	0.733625	0.523045	0.535448	0.489148	0.275527	0.540239	0.429979	0.441121	0.429332
TCGA-ET-A25I-01A-11R-A16R-07	0.0806577	0.389111	0.330125	0.703267	0.589411	0.363602	0.459428	0.508931	0.546233	0.187775	0.340199	0.548603	0.403776	0.62253	0.807728	0.558276	0.734341	0.498676	0.531901	0.541808	0.320738	0.460814	0.518044	0.374606	0.341621
TCGA-ET-A25J-01A-11R-A16R-07	0	0.480975	0.255775	0.692445	0.508058	0.534717	0.479837	0.602246	0.658214	0.251239	0.359353	0.476959	0.303633	0.67104	0.665788	0.4556	0.752579	0.518143	0.572458	0.519499	0.308978	0.46574	0.481176	0.435865	0.388002
TCGA-ET-A25K-01A-11R-A16R-07	0	0.423073	0.211472	0.704101	0.48623	0.425741	0.498854	0.571432	0.598595	0.258309	0.407768	0.588397	0.208275	0.665376	0.848894	0.316428	0.734335	0.527482	0.508115	0.510637	0.338776	0.501644	0.441587	0.415239	0.137274
TCGA-ET-A25L-01A-11R-A16R-07	0.187514	0.418098	0.27666	0.693413	0.486072	0.655595	0.519582	0.646933	0.66823	0.349033	0.438012	0.488933	0.224286	0.665591	0.758878	0.443185	0.743267	0.538335	0.584843	0.526485	0.323673	0.553633	0.464211	0.406956	0.536363
TCGA-ET-A25M-01A-11R-A16R-07	0.131985	0.419138	0.230599	0.705494	0.482249	0.547414	0.51037	0.602045	0.640905	0.260009	0.396603	0.517201	0.257674	0.682225	0.70926	0.385109	0.730891	0.562372	0.535895	0.488622	0.330241	0.510888	0.524146	0.435648	0.355288
TCGA-ET-A25N-01A-11R-A16R-07	0.374177	0.431413	0.219428	0.702462	0.476149	0.499099	0.504286	0.605597	0.670225	0.228597	0.512119	0.548519	0.23668	0.656738	0.699105	0.377088	0.745529	0.537558	0.52999	0.497224	0.32272	0.542706	0.472995	0.423297	0.0857896
TCGA-ET-A25O-01A-11R-A16R-07	0.0935602	0.322549	0.158591	0.693592	0.429488	0.282375	0.481314	0.492621	0.559636	0.190854	0.323809	0.517791	0.159286	0.671617	0.710632	0.316049	0.738182	0.521007	0.503102	0.449961	0.278747	0.39715	0.443951	0.444561	0.209287
TCGA-ET-A25P-01A-11R-A16R-07	0.154972	0.390163	0.22938	0.688595	0.426625	0.367583	0.478103	0.49907	0.509479	0.294705	0.348542	0.51761	0.304013	0.635201	0.77271	0.354846	0.737908	0.481454	0.546286	0.524771	0.302658	0.413128	0.458502	0.383654	0.248587
TCGA-ET-A25R-01A-11R-A16R-07	0	0.504251	0.278386	0.666626	0.43689	0.584341	0.483104	0.643998	0.662678	0.25393	0.386805	0.508356	0.205484	0.651114	0.690872	0.459793	0.740658	0.536996	0.557282	0.493324	0.257037	0.527492	0.510589	0.430513	0.601076
TCGA-ET-A2MX-01A-11R-A23N-07	0.15043	0.309288	0.219227	0.705831	0.452249	0.442128	0.458845	0.535326	0.645845	0.211118	0.322033	0.560442	0.217053	0.621825	0.806027	0.286643	0.704305	0.517943	0.538171	0.4695	0.286406	0.441228	0.472962	0.424725	0.290356
TCGA-ET-A2MY-01A-11R-A18C-07	0.0480967	0.429226	0.293942	0.692674	0.490184	0.590087	0.481271	0.596546	0.639037	0.238843	0.356411	0.463051	0.293109	0.648139	0.718865	0.391441	0.753103	0.512562	0.487258	0.47922	0.304456	0.462428	0.46996	0.4026	0.363028
TCGA-ET-A2MZ-01A-12R-A19O-07	0.0945063	0.371646	0.248124	0.685688	0.45233	0.412314	0.467395	0.607235	0.667026	0.326897	0.387099	0.478369	0.231448	0.663909	0.855096	0.433875	0.735139	0.55667	0.565235	0.517589	0.285074	0.466021	0.508461	0.421637	0.264285
TCGA-ET-A2N0-01A-11R-A18C-07	0.0430645	0.496253	0.449703	0.690711	0.602476	0.616549	0.477675	0.612798	0.62326	0.258535	0.38056	0.594525	0.364427	0.663922	0.769362	0.547968	0.689917	0.446644	0.485172	0.541473	0.301748	0.554362	0.497196	0.419049	0.380482
TCGA-ET-A2N3-01B-21R-A23N-07	0.0533894	0.150162	0.138223	0.696561	0.41618	0.258366	0.443444	0.414181	0.384184	0.11837	0.263449	0.479453	0.247044	0.619572	0.852462	0.246072	0.723421	0.441913	0.494232	0.471243	0.234249	0.396251	0.49526	0.328912	0.150392
TCGA-ET-A2N4-01A-12R-A19O-07	0.0582472	0.410221	0.207823	0.710988	0.428009	0.402381	0.499729	0.573249	0.603668	0.255169	0.362893	0.490995	0.249756	0.641649	0.773204	0.376275	0.732248	0.504714	0.544126	0.506213	0.286019	0.414719	0.410285	0.359484	0.186069
TCGA-ET-A2N5-01A-11R-A18C-07	0.308244	0.263165	0.220157	0.712915	0.44729	0.229405	0.494149	0.490381	0.50929	0.210625	0.332901	0.479067	0.267851	0.639806	0.800648	0.418006	0.741396	0.498879	0.498885	0.542508	0.339983	0.426706	0.500543	0.351742	0.0604314
TCGA-ET-A39I-01A-11R-A19O-07	0.216734	0.30929	0.239127	0.690429	0.42178	0.236341	0.490633	0.46604	0.497481	0.2157	0.335027	0.513565	0.308516	0.667024	0.584061	0.380787	0.734	0.49738	0.472873	0.538245	0.313376	0.422133	0.445201	0.383073	0.186893
TCGA-ET-A39J-01A-11R-A19O-07	0.115566	0.478163	0.201935	0.707612	0.463559	0.437674	0.509035	0.574305	0.603504	0.292844	0.383973	0.525459	0.262775	0.669206	0.808771	0.341802	0.732778	0.516102	0.514555	0.495348	0.306056	0.540489	0.469411	0.448109	0.224765
TCGA-ET-A39K-01A-11R-A19O-07	0.19131	0.420121	0.265286	0.707216	0.617375	0.625421	0.492764	0.608896	0.62588	0.280305	0.421908	0.603333	0.361562	0.644286	0.838465	0.506603	0.725908	0.485019	0.547575	0.522241	0.301574	0.509535	0.52351	0.367901	0.300071
TCGA-ET-A39L-01A-12R-A19O-07	0.330903	0.343737	0.199038	0.70049	0.502697	0.308117	0.507968	0.57423	0.572068	0.283019	0.390272	0.560921	0.285343	0.67271	0.763928	0.437985	0.740859	0.520636	0.570261	0.518052	0.336473	0.449008	0.496144	0.407527	0.251825
TCGA-ET-A39M-01A-11R-A19O-07	0.0422241	0.453353	0.441337	0.69807	0.647115	0.560742	0.486962	0.644046	0.6999	0.244151	0.427323	0.657209	0.408957	0.648405	0.892969	0.664225	0.725529	0.52452	0.548895	0.561042	0.29855	0.524798	0.421093	0.391545	0.389209
TCGA-ET-A39N-01A-11R-A19O-07	0.141564	0.418439	0.190348	0.676687	0.477645	0.32553	0.468214	0.55517	0.463085	0.171292	0.36907	0.542981	0.288148	0.648623	0.847247	0.3479	0.687169	0.490164	0.432872	0.465139	0.303082	0.431117	0.384576	0.412467	0.192272
TCGA-ET-A39O-01A-11R-A19O-07	0.194844	0.618656	0.302271	0.691666	0.57191	0.507559	0.488972	0.605982	0.724932	0.254515	0.447138	0.495564	0.33158	0.636601	0.700807	0.518342	0.745923	0.556355	0.52792	0.542574	0.297738	0.538381	0.463724	0.445952	0.501125
TCGA-ET-A39P-01A-21R-A19O-07	0.145612	0.362758	0.231078	0.689926	0.398071	0.547047	0.482808	0.603643	0.634782	0.258177	0.389318	0.489161	0.28894	0.659425	0.707229	0.348255	0.743254	0.51145	0.514637	0.499503	0.277247	0.491365	0.470296	0.406035	0.360228
TCGA-ET-A39R-01A-11R-A19O-07	0.0621217	0.666428	0.358846	0.717545	0.696355	0.463792	0.467346	0.59447	0.656239	0.187023	0.406893	0.578331	0.491975	0.641575	0.799769	0.694638	0.784041	0.511324	0.537071	0.576328	0.3083	0.577878	0.50501	0.466165	0.543005
TCGA-ET-A39S-01A-11R-A19O-07	0.0611541	0.344908	0.278018	0.703506	0.471582	0.479242	0.493695	0.607355	0.6282	0.291683	0.373394	0.586102	0.227027	0.67706	0.80921	0.408657	0.751541	0.506842	0.544443	0.521776	0.276757	0.541817	0.474613	0.40003	0.318843
TCGA-ET-A39T-01A-11R-A19O-07	0.342555	0.414715	0.200206	0.687104	0.480702	0.378676	0.471536	0.559988	0.606746	0.15918	0.356939	0.425653	0.203171	0.662515	0.672265	0.415233	0.742573	0.504362	0.507399	0.466022	0.286644	0.482911	0.500401	0.436181	0.208519
TCGA-ET-A3BN-01A-11R-A19O-07	0.441802	0.356997	0.166883	0.684361	0.410827	0.427403	0.489243	0.557093	0.630151	0.194782	0.367405	0.484101	0.155763	0.64775	0.627038	0.324751	0.753343	0.524895	0.485804	0.474424	0.28454	0.493513	0.440714	0.394521	0.243976
TCGA-ET-A3BO-01A-11R-A19O-07	0.141171	0.533701	0.366053	0.713012	0.612016	0.533784	0.505344	0.628947	0.633788	0.252476	0.391973	0.52084	0.393156	0.653381	0.700697	0.612789	0.781256	0.549144	0.558688	0.526577	0.294905	0.534589	0.484104	0.437912	0.596355
TCGA-ET-A3BP-01A-21R-A19O-07	0.175557	0.432249	0.219905	0.696334	0.517209	0.354854	0.483363	0.565206	0.568778	0.243979	0.371169	0.507696	0.296745	0.661274	0.864372	0.450124	0.72952	0.509243	0.523572	0.504656	0.320669	0.45092	0.492331	0.385921	0.277622
TCGA-ET-A3BQ-01B-11R-A206-07	0.131721	0.4129	0.183867	0.702562	0.48866	0.489174	0.504571	0.59783	0.619791	0.295804	0.397963	0.564157	0.287116	0.67828	0.790164	0.410453	0.748176	0.504193	0.537131	0.517848	0.303949	0.523768	0.494961	0.413409	0.23975
TCGA-ET-A3BS-01A-11R-A206-07	0	0.594779	0.417618	0.718052	0.62068	0.546668	0.5124	0.620001	0.712449	0.264313	0.364007	0.468678	0.32279	0.635328	0.825292	0.674002	0.789241	0.593489	0.583804	0.539936	0.329305	0.564394	0.491113	0.449866	0.39113
TCGA-ET-A3BT-01A-11R-A19O-07	0.183455	0.440945	0.316152	0.683314	0.491675	0.518885	0.491714	0.628157	0.665889	0.275824	0.387851	0.523322	0.287902	0.651722	0.745595	0.42188	0.759015	0.509468	0.553808	0.51283	0.280006	0.511689	0.46054	0.460401	0.415281
TCGA-ET-A3BU-01A-11R-A19O-07	0.264717	0.48465	0.22983	0.681312	0.454319	0.507511	0.511399	0.596127	0.645031	0.313434	0.42642	0.515032	0.258105	0.660197	0.830562	0.415631	0.75545	0.558777	0.534446	0.500531	0.299773	0.536982	0.416783	0.442687	0.342939
TCGA-ET-A3BV-01A-11R-A19O-07	0.126709	0.540035	0.258878	0.699466	0.527603	0.693446	0.496065	0.691379	0.679961	0.487648	0.459165	0.540296	0.306145	0.640825	0.705966	0.557432	0.751807	0.541633	0.502047	0.555998	0.340723	0.614675	0.377151	0.45783	0.756079
TCGA-ET-A3BW-01A-11R-A19O-07	0.0684645	0.285656	0.131375	0.683302	0.4299	0.249203	0.504452	0.521293	0.52584	0.173499	0.371992	0.475949	0.200924	0.668639	0.660684	0.340777	0.760505	0.532451	0.534	0.467884	0.301532	0.419129	0.497181	0.424089	0.135243
TCGA-ET-A3BX-01A-11R-A19O-07	0.34153	0.570617	0.233259	0.675117	0.440611	0.576188	0.501413	0.613594	0.669059	0.265091	0.405842	0.417281	0.171361	0.639958	0.676711	0.392968	0.753808	0.579257	0.577477	0.475844	0.2806	0.540081	0.381899	0.450896	0.357155
TCGA-ET-A3DO-01A-11R-A19O-07	0.203514	0.673384	0.421377	0.712817	0.653303	0.6198	0.487706	0.60605	0.69808	0.272495	0.432657	0.504661	0.372955	0.629632	0.725287	0.672466	0.785334	0.534673	0.520976	0.56337	0.34239	0.616284	0.453547	0.482894	0.543334
TCGA-ET-A3DP-01A-11R-A21D-07	0.14274	0.440236	0.259698	0.716308	0.567662	0.518433	0.517214	0.692317	0.673068	0.289214	0.492179	0.541059	0.327294	0.649577	0.684889	0.508137	0.757719	0.537489	0.543111	0.517645	0.292098	0.499638	0.483369	0.392904	0.354026
TCGA-ET-A3DQ-01A-11R-A19O-07	0.11929	0.522337	0.452644	0.707252	0.596152	0.505739	0.508351	0.577924	0.614814	0.301642	0.420572	0.613541	0.236755	0.656065	0.68928	0.662913	0.756015	0.540064	0.535632	0.630671	0.311114	0.564675	0.4511	0.433814	0.345573
TCGA-ET-A3DR-01A-11R-A19O-07	0.17645	0.298554	0.186713	0.663972	0.410073	0.380499	0.490667	0.573628	0.582018	0.222338	0.331288	0.507996	0.219179	0.668524	0.67221	0.326259	0.742315	0.521672	0.525316	0.488588	0.31689	0.561683	0.442356	0.401651	0.21269
TCGA-ET-A3DS-01A-11R-A19O-07	0	0.382421	0.37611	0.683544	0.438444	0.420445	0.461271	0.531835	0.457676	0.217547	0.289352	0.47432	0.200199	0.622536	0.714858	0.464392	0.760473	0.493768	0.479108	0.523847	0.330478	0.450611	0.523391	0.415734	0.27883
TCGA-ET-A3DT-01A-11R-A19O-07	0.0780633	0.652312	0.513243	0.735818	0.688849	0.517399	0.504571	0.627065	0.689229	0.255583	0.425131	0.56142	0.489016	0.64565	0.761513	0.732748	0.789558	0.573042	0.535239	0.57857	0.396561	0.59811	0.493441	0.433385	0.412207
TCGA-ET-A3DU-01A-11R-A19O-07	0.0357647	0.675281	0.469828	0.730593	0.701414	0.589965	0.490312	0.655433	0.69826	0.294471	0.454064	0.578433	0.521133	0.654313	0.755749	0.689895	0.755644	0.510788	0.54378	0.560707	0.352922	0.620606	0.441683	0.443226	0.560239
TCGA-ET-A3DV-01A-12R-A206-07	0.0458623	0.340901	0.152559	0.67848	0.306711	0.324916	0.456386	0.445311	0.501614	0.161858	0.280162	0.422552	0.141453	0.63215	0.713266	0.228589	0.706052	0.468792	0.496569	0.481512	0.274576	0.381168	0.518463	0.38621	0.14183
TCGA-ET-A3DW-01A-11R-A19O-07	0.200002	0.552926	0.272522	0.692587	0.444583	0.548717	0.46963	0.608628	0.625066	0.163971	0.357949	0.419328	0.312571	0.635986	0.633624	0.503317	0.762323	0.540588	0.515665	0.528569	0.266671	0.518275	0.452919	0.421008	0.605357
TCGA-ET-A40P-01A-11R-A23N-07	0.102725	0.38425	0.22568	0.707247	0.550837	0.367141	0.474776	0.538239	0.580488	0.245378	0.35613	0.628826	0.322835	0.652797	0.910698	0.491112	0.724218	0.47228	0.504585	0.542501	0.28493	0.485108	0.388896	0.377434	0.111861
TCGA-ET-A40Q-01A-11R-A23N-07	0.0268709	0.506576	0.306744	0.697129	0.538657	0.617316	0.489459	0.641662	0.708844	0.247059	0.40065	0.559501	0.350244	0.643149	0.73363	0.534212	0.751787	0.552626	0.531155	0.522195	0.279227	0.530014	0.440636	0.421048	0.509358
TCGA-ET-A40R-01A-11R-A23N-07	0.134221	0.367344	0.400091	0.698815	0.563557	0.473867	0.496343	0.604841	0.643295	0.190826	0.344359	0.604118	0.365046	0.667089	0.850266	0.55305	0.749322	0.478334	0.511655	0.557762	0.285474	0.5033	0.348369	0.432634	0.360338
TCGA-ET-A40S-01A-11R-A23N-07	0.118626	0.599859	0.316934	0.713714	0.607321	0.593708	0.476355	0.637175	0.643003	0.405733	0.410026	0.555227	0.225554	0.612621	0.742082	0.566177	0.758244	0.541502	0.560355	0.603824	0.252932	0.543161	0.47193	0.381271	0.464899
TCGA-ET-A40T-01A-11R-A23N-07	0.105276	0.469792	0.335539	0.691846	0.513781	0.503537	0.49707	0.599426	0.681631	0.235508	0.373867	0.558953	0.310698	0.652603	0.826884	0.55738	0.767946	0.520372	0.535258	0.538058	0.291459	0.550262	0.454373	0.408312	0.380207
TCGA-ET-A4KN-01A-11R-A250-07	0	0.5865	0.475527	0.694887	0.699108	0.685219	0.476505	0.632108	0.691018	0.283028	0.48911	0.598167	0.35556	0.654398	0.911301	0.616955	0.661881	0.431312	0.532016	0.56811	0.339938	0.595942	0.538535	0.416578	0.42033
TCGA-ET-A4KQ-01A-12R-A250-07	0.0434845	0.214509	0.192078	0.701855	0.439061	0.323057	0.483472	0.483758	0.512371	0.243118	0.328407	0.553685	0.249929	0.651481	0.691201	0.32551	0.739223	0.500414	0.502695	0.516237	0.304724	0.408148	0.483932	0.375288	0.175696
TCGA-FE-A22Z-01A-11R-A16R-07	0.116099	0.453915	0.25075	0.666361	0.3967	0.59412	0.49207	0.605992	0.689989	0.297569	0.433108	0.499456	0.218813	0.648147	0.769801	0.360772	0.733613	0.534319	0.573734	0.512399	0.303846	0.505141	0.483181	0.459037	0.394753
TCGA-FE-A230-01A-11R-A14Y-07	0.167358	0.625797	0.394656	0.698848	0.593424	0.453576	0.491199	0.555785	0.635349	0.186091	0.396891	0.471243	0.356958	0.654312	0.60371	0.598814	0.76046	0.544059	0.564124	0.540852	0.261073	0.561873	0.48527	0.440542	0.335968
TCGA-FE-A231-01A-11R-A14Y-07	0.108089	0.443644	0.185854	0.665797	0.385357	0.659082	0.452404	0.621081	0.678792	0.228749	0.400882	0.503532	0.216168	0.619759	0.751029	0.380145	0.752523	0.549152	0.580301	0.496757	0.274686	0.413992	0.482898	0.445829	0.419562
TCGA-FE-A232-01A-11R-A14Y-07	0.0503276	0.581096	0.304238	0.688969	0.552106	0.532314	0.484441	0.639719	0.678554	0.228098	0.39958	0.531893	0.358326	0.672894	0.756683	0.504852	0.723183	0.486069	0.547312	0.498616	0.272534	0.531184	0.486251	0.398943	0.439541
TCGA-FE-A233-01A-11R-A14Y-07	0.133169	0.509162	0.147816	0.69167	0.442474	0.482975	0.469654	0.547401	0.614961	0.193745	0.402543	0.437063	0.207932	0.682444	0.65536	0.392362	0.751318	0.523457	0.519211	0.486518	0.304265	0.507671	0.508275	0.419671	0.287886
TCGA-FE-A234-01A-11R-A14Y-07	0.0820213	0.481812	0.291625	0.684891	0.466813	0.6329	0.500456	0.658556	0.678281	0.239019	0.449021	0.480828	0.266554	0.629577	0.670399	0.497025	0.761412	0.532881	0.562941	0.524338	0.315921	0.50592	0.448745	0.438972	0.507876
TCGA-FE-A235-01A-11R-A16R-07	0.404031	0.440405	0.334054	0.699789	0.497185	0.478822	0.506659	0.602451	0.656221	0.272799	0.419599	0.620588	0.338749	0.667728	0.838685	0.477393	0.702468	0.472588	0.535011	0.52296	0.301483	0.514855	0.420732	0.409365	0.270103
TCGA-FE-A236-01A-11R-A16R-07	0.209516	0.52218	0.204307	0.69704	0.4832	0.4038	0.462866	0.548379	0.568367	0.23459	0.342265	0.409373	0.269125	0.699079	0.754871	0.4328	0.74444	0.578809	0.577039	0.469151	0.333495	0.492838	0.454366	0.414732	0.26884
TCGA-FE-A237-01A-11R-A16R-07	0.196355	0.457836	0.299492	0.683792	0.474835	0.587053	0.532667	0.627516	0.658467	0.252607	0.384991	0.518669	0.286832	0.66029	0.73588	0.46165	0.752576	0.524305	0.548869	0.528781	0.285834	0.527666	0.424452	0.434901	0.442176
TCGA-FE-A238-01A-11R-A16R-07	0.0444641	0.562018	0.289114	0.679466	0.522109	0.59213	0.477367	0.580268	0.65033	0.249734	0.38192	0.486186	0.351458	0.68461	0.741808	0.489161	0.746519	0.503503	0.548074	0.500578	0.301685	0.517462	0.475102	0.462473	0.416049
TCGA-FE-A239-01A-11R-A16R-07	0.141694	0.406777	0.196032	0.680946	0.330454	0.198125	0.485601	0.436328	0.465529	0.134742	0.269811	0.470431	0.254392	0.628766	0.789999	0.237213	0.701559	0.482531	0.493976	0.472218	0.272491	0.394505	0.356648	0.43211	0.294802
TCGA-FE-A23A-01A-11R-A16R-07	0.0219061	0.622626	0.40795	0.712001	0.608002	0.580663	0.479138	0.592017	0.644159	0.195958	0.379162	0.490989	0.400266	0.647321	0.785334	0.608087	0.760119	0.496489	0.518683	0.532397	0.277936	0.564352	0.430085	0.417812	0.538339
TCGA-FE-A3PA-01A-12R-A220-07	0.134747	0.559363	0.170227	0.701621	0.519489	0.511048	0.499304	0.559415	0.586773	0.208363	0.375507	0.541619	0.267509	0.631506	0.902794	0.448716	0.733537	0.53488	0.547613	0.529995	0.253642	0.465712	0.467361	0.40023	0.370986
TCGA-FE-A3PB-01A-11R-A220-07	0.0600474	0.52672	0.364566	0.721762	0.613052	0.659555	0.501612	0.711096	0.670164	0.343125	0.432588	0.556716	0.398771	0.632509	0.850102	0.586055	0.761914	0.506285	0.52705	0.529851	0.266438	0.559519	0.44494	0.421477	0.598331
TCGA-FE-A3PC-01A-11R-A220-07	0.0363275	0.415876	0.263506	0.680704	0.575635	0.517898	0.470654	0.577336	0.660527	0.210747	0.373836	0.494645	0.229824	0.658916	0.88737	0.442805	0.735796	0.47967	0.509755	0.492706	0.246249	0.501678	0.445375	0.395749	0.348592
TCGA-FE-A3PD-01A-11R-A220-07	0	0.491179	0.287791	0.710593	0.548134	0.447398	0.491488	0.542107	0.585939	0.179936	0.361654	0.539553	0.311571	0.635362	0.768044	0.547207	0.764833	0.508557	0.516618	0.571332	0.299073	0.494825	0.368814	0.427228	0.356496
TCGA-FK-A3S3-01A-11R-A22L-07	0.198997	0.417275	0.206736	0.714083	0.485087	0.436403	0.492765	0.530384	0.561584	0.214594	0.345171	0.552512	0.29195	0.65556	0.838795	0.438579	0.727794	0.491879	0.515943	0.52592	0.291854	0.48218	0.464685	0.368112	0.240134
TCGA-FK-A3SB-01A-11R-A22L-07	0.291721	0.402168	0.21385	0.683149	0.414784	0.475924	0.482386	0.577003	0.619724	0.278517	0.365931	0.506603	0.292353	0.651674	0.828915	0.32479	0.739454	0.518474	0.510389	0.519317	0.318662	0.468724	0.506818	0.431961	0.224162
TCGA-FK-A3SD-01A-11R-A22L-07	0.130008	0.326345	0.212218	0.668199	0.30841	0.315799	0.452368	0.482847	0.444907	0.187097	0.295202	0.459347	0.160515	0.623165	0.763159	0.273323	0.707834	0.427095	0.438618	0.493705	0.301221	0.401548	0.491086	0.35639	0.235359
TCGA-FK-A3SE-01A-11R-A22L-07	0.208892	0.342293	0.240529	0.670534	0.380467	0.450164	0.510654	0.630851	0.635258	0.198955	0.409075	0.549152	0.226791	0.652957	0.691092	0.34024	0.744263	0.510255	0.480852	0.47645	0.281655	0.583286	0.403615	0.43301	0.264724
TCGA-FK-A3SG-01A-11R-A22L-07	0.0852887	0.388314	0.243453	0.698196	0.489277	0.575591	0.48272	0.590281	0.650329	0.226338	0.438308	0.575286	0.241874	0.643209	0.837642	0.407192	0.725397	0.497302	0.527905	0.532018	0.264083	0.527283	0.424068	0.443518	0.304407
TCGA-FK-A3SH-01A-11R-A22L-07	0.127897	0.397548	0.156731	0.701177	0.443019	0.502838	0.483823	0.523951	0.531698	0.222311	0.376613	0.491656	0.228947	0.67322	0.788957	0.290349	0.713412	0.474938	0.470456	0.476059	0.263252	0.471414	0.41207	0.410684	0.291619
TCGA-FK-A4UB-01A-11R-A250-07	0	0.34046	0.145769	0.68083	0.471256	0.350952	0.490134	0.513817	0.536017	0.144641	0.309872	0.603391	0.300952	0.654902	0.942039	0.410163	0.730057	0.530107	0.507266	0.505785	0.237799	0.453651	0.499494	0.385229	0.257149
TCGA-FY-A2QD-01A-11R-A19O-07	0.067088	0.248009	0.241303	0.675324	0.298156	0.236551	0.501464	0.459335	0.451256	0.161981	0.333067	0.49335	0.186669	0.604861	0.583182	0.272315	0.739666	0.48964	0.448642	0.487433	0.308914	0.405009	0.442457	0.365691	0.298315
TCGA-FY-A3BL-01A-11R-A19O-07	0.0472592	0.349139	0.183173	0.703661	0.482543	0.406292	0.463553	0.584836	0.570452	0.223286	0.319586	0.503646	0.22362	0.668044	0.818047	0.434678	0.748145	0.571477	0.544671	0.464698	0.306494	0.446366	0.425211	0.418383	0.229431
TCGA-FY-A3I4-01A-11R-A21D-07	0.0713508	0.435822	0.260445	0.698873	0.518125	0.623699	0.522222	0.654726	0.676391	0.305891	0.449682	0.586092	0.282986	0.67453	0.813162	0.473299	0.735801	0.50616	0.527533	0.499195	0.3249	0.561243	0.470765	0.423123	0.389593
TCGA-FY-A3I5-01B-11R-A220-07	0.0668125	0.330619	0.379166	0.713629	0.486447	0.305955	0.470506	0.495704	0.528052	0.244441	0.351086	0.462541	0.179064	0.623223	0.825896	0.591582	0.758427	0.527774	0.467583	0.537371	0.280289	0.499381	0.496668	0.353688	0.308359
TCGA-FY-A3NM-01A-11R-A21D-07	0.169925	0.248832	0.219761	0.660993	0.38076	0.257686	0.465147	0.467994	0.460027	0.167798	0.295121	0.546676	0.276282	0.66683	0.610956	0.331412	0.730725	0.515447	0.475254	0.496957	0.32015	0.395247	0.504581	0.368228	0.126516
TCGA-FY-A3NN-01A-11R-A21D-07	0.155102	0.411449	0.239967	0.702521	0.511274	0.460146	0.47843	0.649038	0.656003	0.263057	0.410885	0.428919	0.288368	0.647991	0.599868	0.409369	0.765814	0.540341	0.499095	0.472358	0.305554	0.452583	0.453232	0.422478	0.254734
TCGA-FY-A3NP-01A-11R-A21D-07	0.30906	0.191396	0.203276	0.67849	0.427928	0.278241	0.458742	0.439804	0.502468	0.248981	0.344395	0.510827	0.280185	0.64659	0.720676	0.368857	0.732912	0.520968	0.517668	0.523535	0.307249	0.361817	0.501661	0.367486	0.192272
TCGA-FY-A3ON-01A-11R-A220-07	0.289834	0.440151	0.283093	0.692703	0.516891	0.429801	0.487502	0.590419	0.625508	0.232335	0.382735	0.502168	0.297326	0.641277	0.689171	0.540899	0.78643	0.595455	0.533355	0.53731	0.282267	0.563698	0.508809	0.422182	0.321093
TCGA-FY-A3R6-01A-11R-A220-07	0.273098	0.602132	0.483539	0.729379	0.675107	0.543121	0.499015	0.622695	0.669318	0.289783	0.419258	0.542251	0.40366	0.639304	0.76766	0.661058	0.768265	0.525087	0.549312	0.605887	0.354749	0.5937	0.486329	0.471419	0.429222
TCGA-FY-A3R7-01A-11R-A220-07	0.176578	0.476839	0.284613	0.711256	0.525925	0.46433	0.487075	0.600942	0.633191	0.213531	0.386049	0.529817	0.26285	0.679631	0.77754	0.553985	0.754181	0.532527	0.527973	0.560072	0.296326	0.544258	0.456042	0.388231	0.337505
TCGA-FY-A3R8-01A-11R-A220-07	0	0.501504	0.220542	0.681143	0.43596	0.65001	0.509796	0.647439	0.728852	0.289217	0.432056	0.438667	0.282643	0.621113	0.788023	0.45106	0.778623	0.534217	0.55442	0.506603	0.308953	0.509061	0.492291	0.43147	0.474395
TCGA-FY-A3R9-01A-11R-A220-07	0.0574156	0.194245	0.210197	0.677996	0.416769	0.331287	0.46235	0.495577	0.518197	0.220834	0.371061	0.472546	0.213724	0.614724	0.753389	0.34212	0.748257	0.507881	0.537132	0.505888	0.31532	0.435965	0.448264	0.367094	0.230035
TCGA-FY-A3RA-01A-11R-A220-07	0.114767	0.463382	0.215769	0.68361	0.431881	0.465037	0.473345	0.579165	0.625066	0.197946	0.380801	0.466386	0.2367	0.668738	0.655799	0.358128	0.750506	0.516418	0.516815	0.490799	0.303645	0.506937	0.424008	0.397663	0.187881
TCGA-FY-A3TY-01A-11R-A22U-07	0.491083	0.490985	0.326238	0.696631	0.509523	0.73547	0.534736	0.746255	0.759899	0.404787	0.44892	0.519243	0.26164	0.652268	0.828476	0.567162	0.775308	0.525909	0.532815	0.526869	0.339001	0.597855	0.431839	0.461171	0.461057
TCGA-FY-A3W9-01A-11R-A22L-07	0.166844	0.303106	0.14726	0.690971	0.370546	0.338931	0.449781	0.445723	0.464038	0.0993151	0.241644	0.430466	0.280939	0.62595	0.918931	0.2843	0.731086	0.496964	0.50539	0.50048	0.279427	0.38153	0.50456	0.389346	0.272902
TCGA-FY-A3WA-01A-11R-A22L-07	0.428893	0.189652	0.184245	0.698569	0.380688	0.134582	0.498648	0.420324	0.487996	0.148066	0.461082	0.58296	0.225396	0.623827	0.79461	0.327272	0.762586	0.53724	0.536151	0.453334	0.32203	0.380126	0.488851	0.32258	0.190351
TCGA-FY-A3YR-01A-11R-A22U-07	0.254473	0.499999	0.20067	0.693534	0.539974	0.594062	0.498223	0.602599	0.634932	0.253602	0.38237	0.471237	0.294762	0.650616	0.734508	0.498814	0.774606	0.533363	0.540085	0.496715	0.377939	0.541905	0.396974	0.419612	0.581865
TCGA-FY-A40K-01A-11R-A23N-07	0.154842	0.356731	0.206628	0.71321	0.53704	0.491965	0.517866	0.671682	0.735804	0.275066	0.357872	0.503041	0.277305	0.652473	0.804325	0.508374	0.765968	0.516499	0.500706	0.50984	0.27482	0.465448	0.508718	0.400201	0.248312
TCGA-FY-A40L-01A-11R-A23N-07	0.227371	0.483345	0.264874	0.704601	0.542055	0.533744	0.489223	0.610354	0.681019	0.221541	0.36587	0.468913	0.294857	0.634725	0.7361	0.475453	0.763138	0.517675	0.543053	0.497718	0.287616	0.536144	0.420983	0.434991	0.403645
TCGA-FY-A40M-01A-11R-A23N-07	0.138552	0.240347	0.181393	0.711335	0.376323	0.212419	0.498506	0.516765	0.486886	0.120862	0.320681	0.512012	0.196693	0.649991	0.803282	0.317521	0.730756	0.527985	0.52002	0.462372	0.315138	0.326175	0.399333	0.34354	0.233273
TCGA-FY-A40N-01A-11R-A23N-07	0.1121	0.376158	0.264132	0.706198	0.539284	0.316178	0.486782	0.48418	0.569122	0.127184	0.278623	0.542741	0.262223	0.660783	0.724518	0.514738	0.778437	0.509949	0.505741	0.50712	0.267643	0.474874	0.492913	0.38441	0.266974
TCGA-FY-A4B0-01A-21R-A23W-07	0	0.31543	0.210371	0.680265	0.413917	0.30366	0.478859	0.531974	0.593784	0.259511	0.344528	0.550262	0.328907	0.619292	0.857237	0.358683	0.733763	0.55546	0.557847	0.538817	0.322843	0.439646	0.364416	0.396097	0.210879
TCGA-FY-A4B3-01A-11R-A23W-07	0.544584	0.378847	0.157401	0.700675	0.438153	0.463669	0.491498	0.577977	0.629824	0.263927	0.399298	0.559234	0.176383	0.620352	0.77754	0.332296	0.747283	0.568829	0.524388	0.512303	0.306716	0.539413	0.497546	0.389231	0.384598
TCGA-FY-A4B4-01A-11R-A23W-07	0.221444	0.605125	0.268232	0.680288	0.465553	0.628797	0.483653	0.620201	0.709404	0.271159	0.393176	0.550213	0.284997	0.642985	0.758384	0.458735	0.758543	0.516252	0.511013	0.502167	0.289066	0.568146	0.386001	0.430343	0.448653
TCGA-FY-A76V-01A-11R-A39I-07	0.0833836	0.339187	0.196493	0.705384	0.488068	0.571775	0.518301	0.622814	0.5913	0.233718	0.423573	0.489572	0.273264	0.676693	0.885614	0.372431	0.754223	0.563573	0.607675	0.52797	0.312346	0.465723	0.440777	0.417338	0.2347
TCGA-GE-A2C6-01A-11R-A16R-07	0.0464212	0.537337	0.342585	0.711835	0.623433	0.541756	0.488558	0.629014	0.682979	0.302198	0.390539	0.568463	0.378136	0.669051	0.808167	0.587059	0.777401	0.548141	0.5141	0.555986	0.292134	0.561791	0.413374	0.454141	0.451397
TCGA-H2-A26U-01A-11R-A16R-07	0.193961	0.666732	0.341757	0.715968	0.638215	0.581974	0.504388	0.667876	0.714325	0.210904	0.437326	0.472083	0.396804	0.652204	0.729897	0.669372	0.767675	0.533035	0.565869	0.572195	0.301483	0.606416	0.479573	0.45296	0.556068
TCGA-H2-A2K9-01A-11R-A180-07	0.171463	0.462109	0.115966	0.70677	0.367018	0.246858	0.456595	0.408462	0.412967	0.124217	0.290152	0.434823	0.174147	0.606987	0.642681	0.302212	0.750986	0.545009	0.492673	0.492914	0.307151	0.470678	0.4837	0.38968	0.206488
TCGA-H2-A3RH-01A-11R-A220-07	0.0923428	0.384208	0.183071	0.687281	0.40707	0.292732	0.479642	0.484555	0.537881	0.170264	0.33801	0.590479	0.200532	0.647915	0.809979	0.355351	0.730554	0.503316	0.46403	0.541766	0.290815	0.429303	0.461347	0.375919	0.191723
TCGA-H2-A3RI-01A-11R-A220-07	0.0743684	0.405202	0.276985	0.695213	0.500758	0.580708	0.504591	0.627803	0.630458	0.194237	0.351405	0.47224	0.234902	0.655598	0.737417	0.500053	0.765128	0.533098	0.510827	0.468876	0.286846	0.480517	0.521243	0.422329	0.368571
TCGA-H2-A421-01A-11R-A23N-07	0.0812033	0.589243	0.381875	0.705268	0.582422	0.574391	0.493294	0.590036	0.672624	0.198592	0.371652	0.543581	0.304628	0.647331	0.867281	0.616024	0.767991	0.516339	0.531892	0.562939	0.280898	0.573839	0.412219	0.423205	0.473297
TCGA-H2-A422-01A-11R-A23N-07	0.0436245	0.33461	0.166299	0.678561	0.371527	0.457381	0.480232	0.56697	0.622575	0.179179	0.351116	0.402265	0.163953	0.657726	0.69197	0.33055	0.752859	0.534591	0.499178	0.43915	0.289949	0.42345	0.488476	0.374603	0.274823
TCGA-IM-A3EB-01A-11R-A206-07	0.218843	0.685038	0.320914	0.698498	0.569501	0.598906	0.486633	0.603051	0.682266	0.290097	0.440946	0.484762	0.252751	0.642863	0.668149	0.588125	0.757232	0.510563	0.509099	0.541705	0.286759	0.600055	0.359837	0.442865	0.496295
TCGA-IM-A3ED-01A-11R-A206-07	0.227002	0.474399	0.401796	0.69831	0.537861	0.57881	0.496519	0.625675	0.741693	0.269913	0.375385	0.451784	0.310078	0.653534	0.770405	0.549031	0.775997	0.558716	0.525116	0.526303	0.326608	0.556857	0.431804	0.445089	0.323618
TCGA-IM-A3U2-01A-21R-A22L-07	0.174534	0.489925	0.223949	0.67149	0.470827	0.593721	0.472822	0.610847	0.624998	0.248538	0.372908	0.490708	0.236732	0.638735	0.770624	0.395462	0.728838	0.506022	0.525993	0.514312	0.288655	0.549561	0.466692	0.42119	0.433668
TCGA-IM-A3U3-01A-11R-A22L-07	0.184598	0.458717	0.303988	0.693515	0.506622	0.580855	0.468034	0.644695	0.671594	0.24457	0.378507	0.506791	0.263902	0.640895	0.776332	0.474014	0.760939	0.512418	0.50558	0.539972	0.288232	0.486969	0.432732	0.418276	0.478017
TCGA-IM-A41Y-01A-11R-A23W-07	0.0487942	0.420154	0.190295	0.679336	0.449026	0.462291	0.46965	0.501459	0.602578	0.158307	0.366497	0.542188	0.143981	0.638833	0.747681	0.312949	0.738674	0.470907	0.511315	0.457665	0.323395	0.436956	0.471444	0.363918	0.121302
TCGA-IM-A41Z-01A-11R-A23N-07	0.419539	0.46295	0.284455	0.716858	0.624108	0.415152	0.488267	0.548607	0.592609	0.356529	0.361638	0.460899	0.391182	0.62362	0.828311	0.595274	0.761903	0.514445	0.515516	0.561207	0.355242	0.47915	0.483307	0.423541	0.368846
TCGA-IM-A420-01A-11R-A23N-07	0.161436	0.612492	0.377024	0.714538	0.614558	0.519207	0.47288	0.590512	0.659026	0.172142	0.369423	0.515926	0.341125	0.647312	0.766068	0.609419	0.764396	0.513757	0.541455	0.539974	0.293856	0.568046	0.392104	0.440882	0.448104
TCGA-IM-A4EB-01A-11R-A250-07	0.287354	0.567429	0.397438	0.70593	0.611147	0.598235	0.485482	0.634671	0.689756	0.251476	0.369998	0.507972	0.327693	0.642534	0.822273	0.607646	0.756187	0.540902	0.550492	0.538763	0.299884	0.584876	0.387623	0.404924	0.519787
TCGA-J8-A3NZ-01A-11R-A21D-07	0.0874628	0.531539	0.276004	0.698728	0.493498	0.565841	0.483228	0.636251	0.664695	0.199331	0.396078	0.422001	0.254516	0.653744	0.646852	0.485168	0.760935	0.524369	0.544788	0.496902	0.304235	0.4906	0.496044	0.418999	0.415994
TCGA-J8-A3O0-01A-11R-A21D-07	0.0943712	0.414122	0.152466	0.694163	0.367651	0.429175	0.475169	0.571768	0.644471	0.219081	0.338411	0.511566	0.237782	0.642688	0.838795	0.358727	0.739174	0.565219	0.55027	0.536231	0.308554	0.483426	0.390218	0.358578	0.236182
TCGA-J8-A3O1-01A-11R-A21D-07	0.0953168	0.38903	0.19934	0.693628	0.420313	0.418981	0.464796	0.467421	0.617428	0.184375	0.359207	0.479707	0.217232	0.633942	0.641912	0.293941	0.738795	0.535496	0.50426	0.499466	0.307957	0.414111	0.527075	0.44894	0.0852956
TCGA-J8-A3O2-01A-11R-A23N-07	0.20364	0.515403	0.450625	0.703939	0.551999	0.588296	0.513169	0.662045	0.657578	0.20751	0.378519	0.487617	0.289827	0.653339	0.750645	0.536526	0.772709	0.569794	0.566385	0.541958	0.276746	0.564676	0.497781	0.414578	0.298754
TCGA-J8-A3O2-06A-11R-A23N-07	0.104202	0.433849	0.171264	0.696559	0.512805	0.563596	0.507541	0.604084	0.607902	0.14475	0.339608	0.470621	0.264052	0.654101	0.786432	0.364366	0.74517	0.531956	0.548141	0.490618	0.266306	0.455056	0.501956	0.373135	0.200121
TCGA-J8-A3YD-01A-11R-A22U-07	0.0515809	0.330923	0.229679	0.692255	0.42183	0.455576	0.458921	0.587094	0.56511	0.230567	0.305059	0.491958	0.209595	0.661376	0.805258	0.375581	0.744455	0.519137	0.513611	0.503752	0.313884	0.499048	0.461569	0.398364	0.252539
TCGA-J8-A3YE-01A-12R-A23N-07	0.490467	0.380724	0.153092	0.69574	0.468079	0.22209	0.458352	0.514211	0.52818	0.167562	0.333912	0.405655	0.260477	0.660063	0.805533	0.340726	0.756892	0.51207	0.502289	0.455264	0.305131	0.451104	0.447558	0.445647	0.18596
TCGA-J8-A3YF-01A-12R-A23N-07	0.0728604	0.509725	0.361475	0.696464	0.587032	0.509861	0.471391	0.591139	0.655451	0.246728	0.383302	0.539275	0.327352	0.647229	0.814973	0.5759	0.765158	0.555012	0.567338	0.542997	0.313012	0.555304	0.400176	0.456178	0.443328
TCGA-J8-A3YG-01A-11R-A22U-07	0.476226	0.508542	0.243257	0.675984	0.464002	0.607038	0.477229	0.61332	0.694716	0.276392	0.345084	0.482413	0.166746	0.636819	0.8338	0.462499	0.765923	0.521277	0.523556	0.507093	0.276288	0.560278	0.403417	0.413606	0.483287
TCGA-J8-A3YH-01A-11R-A22U-07	0.2444	0.361814	0.197169	0.696853	0.423448	0.483899	0.499661	0.569881	0.611966	0.294792	0.348108	0.508626	0.245262	0.657371	0.846808	0.348828	0.740519	0.54651	0.523827	0.512642	0.30051	0.459644	0.487372	0.386741	0.221362
TCGA-J8-A3YH-06A-11R-A23N-07	0.167486	0.433607	0.364108	0.7228	0.563115	0.533654	0.506513	0.616204	0.671077	0.313896	0.370836	0.526458	0.36409	0.649502	0.857566	0.562591	0.760967	0.567718	0.525991	0.543974	0.296397	0.47687	0.478388	0.367485	0.348373
TCGA-J8-A42S-01A-11R-A23N-07	0.115566	0.348632	0.195479	0.6894	0.431722	0.466337	0.522211	0.605785	0.59511	0.220901	0.342789	0.566668	0.255717	0.661367	0.8411	0.382182	0.739519	0.54423	0.507492	0.493317	0.285277	0.519698	0.476995	0.417309	0.297107
TCGA-J8-A4HW-01A-11R-A250-07	0.173511	0.259895	0.154272	0.668631	0.343649	0.355935	0.47471	0.57145	0.587808	0.16882	0.33208	0.422625	0.182801	0.660292	0.752895	0.243702	0.739288	0.499031	0.525105	0.440892	0.298212	0.525366	0.456173	0.415668	0.130798
TCGA-J8-A4HW-06A-11R-A250-07	2.35081	0.500211	0.503232	0.721268	0.580097	0.715258	0.515225	0.737951	0.718677	0.302501	0.395621	0.493035	0.269131	0.6482	0.851309	0.721371	0.79234	0.565668	0.561084	0.57474	0.296033	0.579422	0.464578	0.441234	0.544047
TCGA-J8-A4HY-01A-11R-A250-07	0.0480967	0.411896	0.190453	0.704471	0.537775	0.483661	0.482855	0.599615	0.634129	0.231471	0.334617	0.487394	0.271971	0.656623	0.774521	0.457749	0.74313	0.502289	0.503543	0.493177	0.273705	0.458755	0.501509	0.393723	0.273012
TCGA-KS-A41F-01A-11R-A23N-07	0.541317	0.208171	0.147119	0.656077	0.463115	0.3795	0.421972	0.502639	0.546706	0.189688	0.275356	0.514452	0.315606	0.653844	0.944454	0.355135	0.648331	0.432418	0.527474	0.466262	0.149079	0.421924	0.465809	0.352336	0.00708052
TCGA-KS-A41I-01A-11R-A23N-07	0.067914	0.403302	0.298519	0.705116	0.574731	0.374541	0.468111	0.570657	0.558543	0.282419	0.357952	0.567687	0.301231	0.652326	0.97799	0.507854	0.725232	0.470284	0.56181	0.539502	0.262757	0.483838	0.498411	0.381247	0.347549
TCGA-KS-A41J-01A-11R-A23N-07	0	0.440278	0.297669	0.690183	0.618547	0.615622	0.463421	0.646251	0.69379	0.204921	0.360306	0.553869	0.400372	0.657669	0.808222	0.547213	0.731511	0.480819	0.53149	0.512471	0.273971	0.530264	0.514051	0.414954	0.475273
TCGA-KS-A41L-01A-11R-A23N-07	0.25689	0.262165	0.136735	0.684499	0.362063	0.253851	0.440762	0.481639	0.404152	0.123709	0.304373	0.537904	0.303176	0.629351	0.913387	0.301046	0.71483	0.467288	0.432117	0.436759	0.278985	0.3778	0.462442	0.390721	0.222131
TCGA-KS-A4I1-01A-11R-A250-07	0	0.450566	0.220743	0.686215	0.520407	0.417797	0.478035	0.591445	0.539401	0.197119	0.318138	0.555219	0.258489	0.666039	0.867391	0.424296	0.712175	0.502776	0.475345	0.48301	0.270538	0.473231	0.502073	0.37665	0.337011
TCGA-KS-A4I3-01A-11R-A250-07	0.292782	0.442349	0.231322	0.704806	0.547055	0.465378	0.464705	0.578409	0.569977	0.233158	0.339991	0.456763	0.297827	0.686233	0.787475	0.432038	0.739746	0.540156	0.569608	0.480146	0.315304	0.501432	0.476934	0.411407	0.307317
TCGA-KS-A4I5-01A-11R-A250-07	0.173383	0.611702	0.172992	0.704983	0.485763	0.459339	0.480192	0.568379	0.572726	0.242049	0.354253	0.566543	0.209037	0.665168	0.879247	0.357109	0.724037	0.49279	0.529667	0.480973	0.301068	0.552232	0.479378	0.394821	0.23728
TCGA-KS-A4I7-01A-11R-A250-07	0.0918014	0.42511	0.223639	0.707707	0.524889	0.477709	0.48663	0.659887	0.6401	0.217892	0.34339	0.588435	0.321834	0.655827	0.803282	0.526129	0.740898	0.483936	0.531599	0.53305	0.311067	0.509934	0.407806	0.370708	0.386574
TCGA-KS-A4I9-01A-11R-A250-07	0.181675	0.491163	0.211062	0.67911	0.45189	0.557132	0.465643	0.626551	0.67936	0.224246	0.347811	0.498127	0.222467	0.642293	0.776991	0.430576	0.756049	0.513308	0.497832	0.475154	0.261353	0.485006	0.476923	0.421693	0.551841
TCGA-KS-A4IB-01A-11R-A250-07	0.100439	0.358356	0.189758	0.692765	0.389031	0.459759	0.472167	0.534646	0.57686	0.220754	0.368474	0.412271	0.201055	0.625793	0.766014	0.353612	0.751596	0.528168	0.489273	0.49366	0.31645	0.392719	0.518128	0.412772	0.221253
TCGA-KS-A4IC-01A-11R-A250-07	0.103531	0.367705	0.225252	0.689102	0.532353	0.451359	0.495998	0.623268	0.622979	0.261073	0.338859	0.533144	0.309954	0.664703	0.779516	0.454513	0.746432	0.507322	0.520952	0.477245	0.261337	0.489022	0.504199	0.402245	0.4009
TCGA-KS-A4ID-01A-11R-A250-07	0.0382957	0.582281	0.443075	0.711816	0.631647	0.44792	0.460763	0.565859	0.684365	0.251247	0.379257	0.493677	0.344111	0.629282	0.798891	0.611585	0.757879	0.496925	0.544763	0.534652	0.310093	0.540198	0.487745	0.427238	0.422471
TCGA-L6-A4EP-01A-11R-A250-07	0.126444	0.397014	0.149528	0.689053	0.553471	0.545264	0.483755	0.609756	0.615703	0.221656	0.362826	0.57681	0.265855	0.651614	0.845601	0.420111	0.710424	0.475962	0.468943	0.498067	0.213817	0.522122	0.481415	0.392114	0.360393
TCGA-L6-A4EQ-01A-11R-A250-07	0.067914	0.363527	0.197083	0.69804	0.504061	0.461338	0.516696	0.581601	0.604806	0.212491	0.334647	0.554065	0.358581	0.666718	0.857731	0.35041	0.721967	0.540832	0.51726	0.472539	0.272096	0.46054	0.48675	0.36032	0.259509
TCGA-L6-A4ET-01A-11R-A250-07	0.0579701	0.340238	0.143995	0.686463	0.453901	0.303038	0.504456	0.557606	0.517295	0.167775	0.303105	0.604669	0.215502	0.663076	0.840277	0.345318	0.712397	0.469598	0.517522	0.459158	0.246391	0.423025	0.515345	0.359322	0.139744
TCGA-L6-A4EU-01A-11R-A250-07	0.0291348	0.562663	0.274253	0.70439	0.523241	0.599226	0.477429	0.661542	0.700447	0.299258	0.417052	0.540283	0.29427	0.617322	0.851199	0.463916	0.724429	0.474955	0.517315	0.54026	0.249566	0.532063	0.433178	0.444072	0.519293
TCGA-MK-A4N6-01A-11R-A250-07	0	0.69431	0.296107	0.706022	0.502694	0.63526	0.49984	0.615992	0.728126	0.247716	0.487149	0.491971	0.314742	0.633627	0.707778	0.511387	0.763763	0.571885	0.548763	0.518686	0.276261	0.526414	0.471544	0.441729	0.448268
TCGA-MK-A4N7-01A-11R-A250-07	0.103263	0.356793	0.169727	0.678146	0.436598	0.526749	0.49128	0.544549	0.559241	0.202913	0.360367	0.447435	0.223965	0.636633	0.6575	0.306519	0.750627	0.521479	0.500391	0.487124	0.294852	0.441005	0.456166	0.409477	0.208683
TCGA-MK-A4N9-01A-11R-A250-07	0	0.327864	0.203518	0.702685	0.52816	0.4222	0.49427	0.528715	0.55353	0.194705	0.310291	0.51301	0.263441	0.657013	0.768813	0.430998	0.748864	0.505842	0.504971	0.484899	0.296268	0.472163	0.467345	0.375774	0.191339
TCGA-MK-A84Z-01A-11R-A39I-07	0.297133	0.342843	0.227277	0.70114	0.436472	0.239041	0.472463	0.459865	0.500554	0.21808	0.359368	0.534456	0.187581	0.647458	0.860036	0.370776	0.725554	0.535149	0.563466	0.521407	0.315857	0.416303	0.357633	0.37403	0.204841
TCGA-QD-A8IV-01A-11R-A39I-07	0.258459	0.360809	0.289427	0.718827	0.520392	0.281511	0.481536	0.481394	0.519296	0.150208	0.333886	0.484992	0.188954	0.634415	0.84099	0.494124	0.749188	0.511689	0.528499	0.485403	0.315059	0.428098	0.535093	0.364497	0.231791

## Sheet:  Breast Cancer Correlation
var1	var2	df	statistic_pearson	cor_pearson	pvalue_pearson	statistic_spearman	cor_spearman	pvalue_spearman
UCP1	aDC	510	-0.740064	-0.032753	0.459602	2.26034e+07	-0.0104527	0.813474
UCP1	B cells	510	0.574063	0.0254117	0.566178	2.24605e+07	-0.00406784	0.926841
UCP1	CD8 T cells	510	-0.40311	-0.0178472	0.687036	2.34407e+07	-0.0478868	0.279463
UCP1	Cytotoxic cells	510	-1.31873	-0.0582951	0.187851	2.41962e+07	-0.0816587	0.0648495
UCP1	DC	510	-0.0820217	-0.00363196	0.934662	2.25279e+07	-0.00708162	0.873
UCP1	Eosinophils	510	1.33745	0.0591198	0.181671	2.09764e+07	0.0622786	0.15939
UCP1	iDC	510	1.25647	0.0555515	0.209521	2.14297e+07	0.0420155	0.342724
UCP1	Macrophages	510	0.774723	0.0342852	0.438862	2.1954e+07	0.0185781	0.674935
UCP1	Mast cells	510	1.87442	0.0827161	0.0614444	2.01128e+07	0.100882	0.0224331
UCP1	Neutrophils	510	-0.292015	-0.0129295	0.770394	2.24225e+07	-0.00236682	0.957394
UCP1	NK CD56bright cells	510	-1.39753	-0.0617656	0.162861	2.41305e+07	-0.0787226	0.0751253
UCP1	NK CD56dim cells	510	-1.83523	-0.0809985	0.0670532	2.38526e+07	-0.0662962	0.134109
UCP1	NK cells	510	1.22287	0.0540703	0.221944	2.01547e+07	0.0990102	0.0250665
UCP1	pDC	510	-1.103	-0.0487834	0.270549	2.51419e+07	-0.123934	0.00498062
UCP1	T cells	510	0.12612	0.00558462	0.899686	2.28941e+07	-0.0234517	0.596509
UCP1	T helper cells	510	1.98874	0.0877236	0.0472633	1.96692e+07	0.120713	0.00624284
UCP1	Tcm	510	1.62969	0.0719769	0.103784	2.06419e+07	0.0772303	0.0808354
UCP1	Tem	510	0.529319	0.0234322	0.596814	2.17886e+07	0.0259682	0.557703
UCP1	TFH	510	-0.652791	-0.028894	0.514185	2.32953e+07	-0.0413857	0.350013
UCP1	Tgd	510	1.34637	0.0595127	0.17878	2.16638e+07	0.0315504	0.476256
UCP1	Th1 cells	510	1.18437	0.052373	0.236817	1.99446e+07	0.108401	0.0141244
UCP1	Th17 cells	510	-0.914214	-0.040449	0.361036	2.44838e+07	-0.0945153	0.0325007
UCP1	Th2 cells	510	1.31373	0.0580746	0.189529	2.08036e+07	0.070004	0.113631
UCP1	TReg	510	-0.379131	-0.0167858	0.704749	2.29741e+07	-0.0270245	0.541787

## Sheet: Colon Cancer Processed Data
sample_id	UCP1	aDC	B cells	CD8 T cells	Cytotoxic cells	DC	Eosinophils	iDC	Macrophages	Mast cells	Neutrophils	NK CD56bright cells	NK CD56dim cells	NK cells	pDC	T cells	T helper cells	Tcm	Tem	TFH	Tgd	Th1 cells	Th17 cells	Th2 cells	TReg
TCGA-4C-A93U-01A-11R-A39I-07	0.0650208	0.540541	0.298761	0.717426	0.587456	0.644973	0.523686	0.633222	0.725779	0.338833	0.477813	0.524741	0.384156	0.639971	0.894506	0.547904	0.760078	0.535077	0.529391	0.551784	0.316355	0.604269	0.374396	0.449991	0.630221
TCGA-BJ-A0YZ-01A-11R-A10U-07	0.0507455	0.464438	0.173411	0.655969	0.416932	0.309566	0.445245	0.577935	0.526302	0.179584	0.383734	0.405562	0.271975	0.660553	0.817773	0.305314	0.702931	0.522872	0.494949	0.461959	0.334029	0.389487	0.456193	0.385628	0.19787
TCGA-BJ-A0Z0-01A-11R-A10U-07	0.0713508	0.280447	0.170221	0.690326	0.283177	0.121563	0.476893	0.472002	0.475453	0.153474	0.291445	0.435773	0.167416	0.653316	0.678468	0.261085	0.719584	0.546837	0.485245	0.492328	0.312933	0.384797	0.523959	0.407487	0.2667
TCGA-BJ-A0Z2-01A-11R-A10U-07	0.154583	0.397572	0.216465	0.691244	0.375913	0.313924	0.453538	0.456159	0.483314	0.11313	0.259452	0.529503	0.229518	0.615447	0.887041	0.443096	0.759774	0.553404	0.565884	0.542275	0.273371	0.408947	0.47591	0.435977	0.319502
TCGA-BJ-A0Z3-01A-11R-A13Y-07	0.177982	0.511171	0.565344	0.709098	0.625294	0.468189	0.492354	0.626576	0.593442	0.228854	0.371688	0.510675	0.392069	0.672411	0.750755	0.697942	0.779388	0.54776	0.555959	0.580848	0.320981	0.542279	0.500933	0.440043	0.391459
TCGA-BJ-A0Z5-01A-11R-A10U-07	0.327802	0.398954	0.198981	0.692568	0.490625	0.478201	0.457719	0.593993	0.622981	0.212816	0.325602	0.507547	0.302454	0.655761	0.831604	0.458738	0.749389	0.551543	0.516211	0.519788	0.241263	0.43206	0.41351	0.399784	0.323124
TCGA-BJ-A0Z9-01A-11R-A10U-07	0	0.684774	0.275909	0.688459	0.424151	0.537445	0.457406	0.641829	0.679686	0.23033	0.421653	0.425339	0.211034	0.640757	0.640375	0.457981	0.753131	0.518394	0.509476	0.49697	0.321193	0.545831	0.486103	0.436112	0.508041
TCGA-BJ-A0ZA-01A-11R-A10U-07	0.0583858	0.355242	0.325236	0.692191	0.50075	0.358075	0.468143	0.56069	0.574409	0.241279	0.323492	0.436352	0.23118	0.641959	0.740326	0.44937	0.759783	0.509919	0.483977	0.537623	0.296179	0.448409	0.472094	0.407708	0.177452
TCGA-BJ-A0ZB-01A-11R-A10U-07	0.0994972	0.367598	0.220344	0.686885	0.425139	0.547769	0.475051	0.571588	0.641683	0.222424	0.321577	0.483028	0.203546	0.659169	0.756024	0.407425	0.750316	0.574533	0.566282	0.475832	0.301089	0.452149	0.466881	0.423218	0.36923
TCGA-BJ-A0ZC-01A-12R-A13Y-07	0.0654344	0.350217	0.275289	0.664212	0.433906	0.276231	0.466551	0.476877	0.478464	0.121409	0.300494	0.456163	0.292925	0.637383	0.737197	0.44969	0.722371	0.547209	0.52976	0.509558	0.351086	0.375682	0.501812	0.374669	0.231517
TCGA-BJ-A0ZE-01A-11R-A10U-07	0	0.288252	0.230655	0.688079	0.410824	0.216551	0.44903	0.458146	0.476821	0.205096	0.29058	0.468582	0.196909	0.598703	0.702508	0.356277	0.707198	0.44788	0.51918	0.488153	0.29045	0.41462	0.465089	0.379979	0.131676
TCGA-BJ-A0ZF-01A-11R-A10U-07	0.122209	0.517271	0.219817	0.680712	0.40877	0.317961	0.460986	0.548777	0.508324	0.258955	0.34209	0.517157	0.271708	0.654554	0.815742	0.404227	0.709661	0.460491	0.461789	0.47477	0.263419	0.409336	0.501553	0.374674	0.20292
TCGA-BJ-A0ZG-01A-11R-A10U-07	0.121546	0.334611	0.285018	0.710475	0.500748	0.414506	0.455783	0.494507	0.512332	0.219048	0.316057	0.495354	0.271147	0.670333	0.816236	0.455711	0.735069	0.533107	0.522274	0.473381	0.345013	0.462761	0.448274	0.375056	0.253362
TCGA-BJ-A0ZH-01A-11R-A10U-07	0.0359054	0.480284	0.323897	0.69163	0.490197	0.608882	0.459409	0.617051	0.670411	0.203608	0.363124	0.473511	0.254313	0.659821	0.863439	0.478346	0.750799	0.508365	0.559833	0.496188	0.275615	0.501194	0.456095	0.405378	0.455788
TCGA-BJ-A0ZJ-01A-11R-A10U-07	0.123534	0.435398	0.510822	0.708992	0.62426	0.483828	0.480503	0.620257	0.669394	0.208807	0.361332	0.544775	0.311917	0.666817	0.834129	0.677409	0.772971	0.555187	0.546098	0.574032	0.300491	0.527074	0.509388	0.423263	0.411384
TCGA-BJ-A18Y-01A-11R-A13Y-07	0.0597706	0.264791	0.178689	0.683868	0.394728	0.333552	0.463087	0.528865	0.598031	0.16426	0.316458	0.523443	0.217359	0.652362	0.805203	0.364982	0.737325	0.543933	0.559549	0.520549	0.317863	0.399012	0.457703	0.380643	0.315879
TCGA-BJ-A18Z-01A-21R-A13Y-07	0.209516	0.507426	0.224692	0.690545	0.491191	0.62344	0.488299	0.634862	0.701136	0.307548	0.396658	0.461308	0.266003	0.642483	0.753774	0.461138	0.747357	0.560394	0.531857	0.497374	0.319331	0.532893	0.476855	0.398569	0.506065
TCGA-BJ-A190-01A-11R-A13Y-07	0.0387171	0.140298	0.154822	0.669093	0.296784	0.18407	0.446602	0.413196	0.420089	0.175861	0.300498	0.511156	0.162916	0.641722	0.720841	0.214507	0.71619	0.547125	0.491356	0.459979	0.285572	0.395478	0.479261	0.354282	0.16395
TCGA-BJ-A191-01A-11R-A13Y-07	0	0.400314	0.312605	0.703586	0.469549	0.2645	0.486005	0.489045	0.479892	0.0880179	0.283879	0.502181	0.191464	0.631514	0.758988	0.500802	0.758057	0.536814	0.547521	0.501196	0.317689	0.408714	0.443106	0.369964	0.336572
TCGA-BJ-A192-01A-31R-A13Y-07	0.0479571	0.345672	0.187563	0.66874	0.378448	0.294215	0.497419	0.523842	0.587044	0.242996	0.409591	0.553936	0.257268	0.606397	0.696251	0.283509	0.723453	0.472613	0.490101	0.468366	0.310491	0.385833	0.510597	0.365423	0.184039
TCGA-BJ-A28R-01A-11R-A16R-07	0.067914	0.495695	0.330053	0.709446	0.563461	0.465044	0.472789	0.591936	0.621906	0.184033	0.363597	0.484583	0.357793	0.658729	0.718261	0.611372	0.765996	0.527839	0.563672	0.521278	0.288958	0.508469	0.506591	0.403138	0.375432
TCGA-BJ-A28S-01A-11R-A19O-07	0.206018	0.347387	0.17276	0.688952	0.383209	0.2884	0.471136	0.424792	0.477599	0.195834	0.285654	0.512133	0.24564	0.61066	0.877875	0.26283	0.74435	0.530919	0.538393	0.495317	0.299884	0.352087	0.48774	0.390831	0.152862
TCGA-BJ-A28T-01A-11R-A16R-07	0.0820213	0.664275	0.519958	0.727568	0.69935	0.684529	0.505914	0.692139	0.698963	0.24175	0.380517	0.582201	0.490671	0.659959	0.862726	0.768806	0.801348	0.570775	0.573137	0.574201	0.351747	0.595437	0.511284	0.470013	0.549536
TCGA-BJ-A28V-01A-11R-A19O-07	0.0973411	0.168549	0.147247	0.689782	0.311986	0.260482	0.460914	0.441446	0.437978	0.117859	0.287604	0.435412	0.256172	0.618047	0.677754	0.2515	0.735497	0.489728	0.498467	0.472778	0.310916	0.356926	0.458685	0.383826	0.0729458
TCGA-BJ-A28W-01A-11R-A32Y-07	0	0.674524	0.675478	0.745283	0.794152	0.619781	0.455669	0.659086	0.609916	0.26588	0.366244	0.61731	0.479795	0.630023	0.937208	0.839225	0.762214	0.53184	0.539651	0.635887	0.365167	0.549374	0.478961	0.48197	0.659367
TCGA-BJ-A28X-01A-11R-A22L-07	0.161436	0.627304	0.527268	0.707631	0.638422	0.61221	0.521052	0.679025	0.723589	0.291012	0.429044	0.499191	0.434902	0.637921	0.787475	0.733683	0.805757	0.569733	0.591726	0.575654	0.343005	0.590626	0.449947	0.448712	0.515286
TCGA-BJ-A28Z-01A-11R-A16R-07	0	0.616034	0.507587	0.723916	0.69548	0.620249	0.514867	0.671841	0.73336	0.310921	0.479802	0.594719	0.418672	0.635943	0.865031	0.72332	0.764438	0.53267	0.538956	0.596364	0.342047	0.615182	0.471449	0.460561	0.537626
TCGA-BJ-A290-01A-11R-A180-07	0.0469799	0.337428	0.130875	0.67873	0.398722	0.37579	0.505998	0.527738	0.538517	0.204279	0.313903	0.426989	0.311128	0.646839	0.874581	0.3558	0.734425	0.557372	0.555541	0.50488	0.300033	0.417036	0.452265	0.442695	0.308799
TCGA-BJ-A291-01A-11R-A16R-07	0.0833836	0.410629	0.223509	0.692132	0.513728	0.294512	0.464762	0.482065	0.490161	0.234568	0.354864	0.615072	0.233604	0.676793	0.860311	0.395656	0.702617	0.449835	0.520174	0.545565	0.318521	0.425534	0.500304	0.407388	0.20517
TCGA-BJ-A2N7-01A-11R-A18C-07	0.151209	0.358528	0.185849	0.704016	0.469053	0.397511	0.502592	0.590866	0.563821	0.22056	0.322671	0.461797	0.232538	0.648811	0.738954	0.342176	0.72625	0.488765	0.537597	0.519189	0.278792	0.443654	0.484512	0.383363	0.253636
TCGA-BJ-A2N8-01A-11R-A18C-07	0.0432045	0.353964	0.179566	0.675434	0.438868	0.426549	0.455267	0.614598	0.677184	0.204962	0.340234	0.458668	0.274431	0.631863	0.76058	0.364644	0.729279	0.465053	0.454312	0.538133	0.279179	0.444344	0.382021	0.409511	0.205884
TCGA-BJ-A2N9-01A-11R-A18C-07	0.140386	0.508581	0.3362	0.68365	0.596977	0.428194	0.464463	0.524958	0.58179	0.209629	0.327521	0.529592	0.321577	0.634301	0.719688	0.592131	0.717366	0.4417	0.442947	0.533199	0.304757	0.482268	0.450614	0.438016	0.361601
TCGA-BJ-A2NA-01A-12R-A19O-07	0.206143	0.534613	0.233459	0.683961	0.454127	0.509578	0.474668	0.593179	0.706103	0.256324	0.395006	0.476976	0.249055	0.654714	0.766782	0.449571	0.751732	0.564104	0.529741	0.513812	0.3109	0.520662	0.457183	0.429209	0.283989
TCGA-BJ-A2P4-01A-11R-A18C-07	0.12499	0.44758	0.231375	0.699995	0.510978	0.420771	0.497395	0.569495	0.519808	0.30062	0.387716	0.598386	0.263437	0.658624	0.950821	0.424735	0.702386	0.465736	0.515747	0.498048	0.326898	0.446264	0.474127	0.413164	0.304133
TCGA-BJ-A3EZ-01A-11R-A206-07	0.0622599	0.453263	0.231155	0.694248	0.504644	0.545418	0.485246	0.601558	0.651576	0.217743	0.361634	0.442016	0.26937	0.624582	0.607168	0.466793	0.765369	0.576779	0.551682	0.517403	0.290943	0.512878	0.459865	0.461349	0.448598
TCGA-BJ-A3F0-01A-11R-A206-07	0	0.411639	0.269354	0.680113	0.500642	0.390015	0.470913	0.52611	0.506898	0.220354	0.37398	0.435432	0.337013	0.650783	0.910917	0.363521	0.693762	0.45273	0.523579	0.503527	0.384931	0.401164	0.492323	0.400487	0.189308
TCGA-BJ-A3PR-01A-11R-A220-07	0.190172	0.657935	0.657609	0.740923	0.700427	0.577086	0.481354	0.652286	0.703222	0.248942	0.382276	0.534265	0.456929	0.612862	0.838465	0.800458	0.809791	0.564719	0.576664	0.638026	0.346521	0.621196	0.38026	0.489191	0.552281
TCGA-BJ-A3PT-01A-12R-A220-07	0.108223	0.404988	0.279961	0.71636	0.582251	0.645884	0.487061	0.65989	0.650664	0.312514	0.351527	0.589854	0.312811	0.657966	0.895164	0.58967	0.744933	0.488787	0.560312	0.542596	0.310167	0.518599	0.474967	0.400948	0.458862
TCGA-BJ-A3PU-01A-11R-A220-07	0.203389	0.466428	0.300154	0.680161	0.550599	0.596741	0.474341	0.618252	0.673725	0.213617	0.398802	0.522117	0.235096	0.637642	0.730172	0.429543	0.725277	0.526307	0.550197	0.481148	0.274197	0.50748	0.443208	0.403721	0.424063
TCGA-BJ-A45C-01A-11R-A23W-07	0.0603241	0.164741	0.130152	0.679812	0.380545	0.193551	0.441844	0.435084	0.407938	0.124305	0.244729	0.434721	0.197927	0.651876	0.872935	0.196023	0.713172	0.514098	0.486381	0.506172	0.277276	0.361685	0.51068	0.302537	0.26884
TCGA-BJ-A45D-01A-11R-A23W-07	0.046002	0.357834	0.291906	0.681869	0.544436	0.47318	0.466458	0.635875	0.645675	0.341398	0.376683	0.584915	0.401389	0.670794	0.950491	0.487224	0.689256	0.481851	0.50693	0.532587	0.297785	0.457165	0.477984	0.387574	0.314836
TCGA-BJ-A45E-01A-11R-A32Y-07	0.0621217	0.730891	0.506096	0.746165	0.797653	0.592064	0.452104	0.5992	0.68408	0.21099	0.454291	0.575822	0.535873	0.623409	0.843844	0.791856	0.784298	0.533826	0.61166	0.594612	0.405524	0.590941	0.516818	0.474317	0.446677
TCGA-BJ-A45F-01A-12R-A23W-07	0.236217	0.201839	0.274883	0.676733	0.432415	0.348194	0.455114	0.519018	0.576124	0.318098	0.309288	0.508542	0.215678	0.631176	0.818541	0.368665	0.74414	0.498511	0.552586	0.526144	0.320805	0.399845	0.466191	0.370946	0.189582
TCGA-BJ-A45G-01A-11R-A23W-07	0.103128	0.271276	0.198585	0.690467	0.421602	0.339216	0.463289	0.526305	0.558312	0.241712	0.310224	0.562414	0.243135	0.657377	0.734343	0.382671	0.747795	0.489295	0.48527	0.519588	0.303783	0.444579	0.453191	0.357591	0.198309
TCGA-BJ-A45H-01A-12R-A23W-07	0.0683269	0.404312	0.226074	0.712499	0.53968	0.565057	0.499962	0.630091	0.659639	0.290357	0.388757	0.580576	0.280387	0.662526	0.762116	0.486056	0.757764	0.552472	0.525556	0.521617	0.304149	0.531649	0.47946	0.426612	0.308853
TCGA-BJ-A45I-01A-11R-A23W-07	0.253989	0.671382	0.398208	0.702093	0.569896	0.669361	0.477083	0.636425	0.671844	0.277915	0.397516	0.497259	0.326013	0.638928	0.831769	0.583689	0.768877	0.521133	0.555265	0.552105	0.333513	0.567076	0.410354	0.43624	0.577584
TCGA-BJ-A45J-01A-11R-A23W-07	0.201634	0.422661	0.262015	0.684874	0.505853	0.546122	0.489608	0.614877	0.64131	0.300029	0.404649	0.561332	0.274089	0.636891	0.801416	0.382379	0.756808	0.501404	0.512316	0.505209	0.289558	0.523747	0.491845	0.425625	0.297162
TCGA-BJ-A45K-01A-11R-A23W-07	0	0.151459	0.197411	0.698991	0.391295	0.284741	0.455822	0.436779	0.418651	0.146175	0.291862	0.501051	0.261207	0.647154	0.865251	0.290134	0.723997	0.532939	0.552688	0.487696	0.328104	0.385935	0.478289	0.350211	0.176354
TCGA-BJ-A4O8-01A-11R-A250-07	0.151339	0.500873	0.285115	0.702643	0.524968	0.693488	0.500941	0.701357	0.704133	0.252351	0.421891	0.502792	0.24965	0.638374	0.829354	0.503794	0.769403	0.579848	0.561046	0.503952	0.320865	0.54448	0.467995	0.430052	0.582194
TCGA-BJ-A4O9-01A-11R-A250-07	0.135666	0.49494	0.181934	0.69332	0.461386	0.308943	0.499131	0.51694	0.508678	0.155053	0.33137	0.439225	0.243461	0.689453	0.740875	0.388297	0.738959	0.507181	0.4998	0.459421	0.311296	0.455259	0.480326	0.454351	0.10286
TCGA-CE-A13K-01A-11R-A10U-07	0.064331	0.470291	0.235252	0.697377	0.517676	0.511824	0.499721	0.56219	0.581263	0.283723	0.428767	0.578517	0.330364	0.650874	0.821285	0.479976	0.745911	0.501207	0.557024	0.544718	0.304634	0.470726	0.470052	0.415383	0.267907
TCGA-CE-A27D-01A-11R-A16R-07	0.315566	0.691922	0.521529	0.706161	0.683359	0.558038	0.462592	0.666623	0.630687	0.257755	0.401103	0.57169	0.479632	0.659915	0.808991	0.707053	0.768377	0.509912	0.55953	0.598829	0.326816	0.590543	0.475084	0.480481	0.475657
TCGA-CE-A3MD-01A-11R-A20F-07	0.151469	0.415883	0.194697	0.69957	0.531964	0.500067	0.486923	0.526541	0.571259	0.233547	0.338671	0.568101	0.331792	0.63324	0.909216	0.484359	0.758709	0.540466	0.576996	0.532101	0.274348	0.468032	0.478687	0.405766	0.34003
TCGA-CE-A3ME-01A-11R-A20F-07	0.275722	0.579262	0.176643	0.692636	0.529355	0.440466	0.464702	0.560018	0.618312	0.206078	0.35912	0.411454	0.291825	0.665588	0.757561	0.467499	0.74767	0.514852	0.526683	0.479546	0.296441	0.50164	0.455051	0.439066	0.259784
TCGA-CE-A481-01A-21R-A23W-07	0.0521376	0.539734	0.367215	0.707788	0.551959	0.447117	0.480845	0.557782	0.59086	0.250634	0.351211	0.552523	0.310507	0.628334	0.864427	0.590317	0.778765	0.520709	0.530307	0.554411	0.304916	0.524604	0.458305	0.437815	0.348592
TCGA-CE-A482-01A-11R-A23W-07	0.102188	0.393464	0.21385	0.682676	0.432273	0.517901	0.474931	0.551054	0.632769	0.286995	0.359396	0.552447	0.287592	0.621794	0.849004	0.343895	0.759212	0.52637	0.530341	0.521417	0.2771	0.457257	0.480183	0.40931	0.299742
TCGA-CE-A483-01A-11R-A23W-07	0.291368	0.368827	0.172879	0.691963	0.466515	0.417991	0.468907	0.53715	0.588103	0.166548	0.329864	0.508889	0.218439	0.652506	0.770679	0.365919	0.762623	0.522995	0.537949	0.4513	0.298264	0.464797	0.466873	0.402169	0.316099
TCGA-CE-A484-01A-11R-A23W-07	0.230695	0.226702	0.161849	0.705516	0.446328	0.305058	0.474326	0.454564	0.489436	0.186496	0.286941	0.552378	0.354803	0.60923	0.958176	0.340607	0.715604	0.467105	0.490148	0.487367	0.253785	0.378145	0.437738	0.381476	0.211647
TCGA-CE-A485-01A-11R-A23W-07	0.262433	0.409196	0.224706	0.694312	0.486611	0.612101	0.501331	0.620114	0.657152	0.298589	0.407229	0.473031	0.349182	0.631552	0.912838	0.507939	0.779293	0.570384	0.591562	0.513758	0.304112	0.543504	0.461919	0.455015	0.494648
TCGA-DE-A0XZ-01A-11R-A180-07	0.0545012	0.444936	0.406745	0.708856	0.564498	0.512926	0.490056	0.586085	0.64187	0.217807	0.375281	0.568605	0.370472	0.659342	0.827158	0.604309	0.782559	0.553601	0.545518	0.563892	0.302723	0.508893	0.459958	0.40749	0.406554
TCGA-DE-A0Y2-01A-11R-A10U-07	0.156138	0.451598	0.192467	0.696118	0.462119	0.527566	0.48292	0.566217	0.654547	0.185344	0.37959	0.468576	0.227978	0.635378	0.612163	0.369268	0.744458	0.5205	0.530673	0.463164	0.288973	0.497017	0.399883	0.402769	0.292552
TCGA-DE-A0Y3-01B-11R-A10U-07	0.212134	0.438018	0.244852	0.70117	0.410642	0.422838	0.484691	0.582833	0.607723	0.184107	0.337683	0.510746	0.228591	0.659366	0.676107	0.398189	0.748962	0.526359	0.543986	0.476197	0.289804	0.47108	0.470213	0.409512	0.325265
TCGA-DE-A2OL-01A-11R-A18C-07	0.164915	0.23381	0.186041	0.702227	0.35852	0.258461	0.452192	0.506473	0.483715	0.156208	0.280905	0.432686	0.139363	0.635368	0.741973	0.275141	0.73526	0.496904	0.503255	0.479734	0.305136	0.374927	0.527679	0.383846	0.161041
TCGA-DE-A3KN-01A-11R-A20F-07	0.0521376	0.261735	0.220753	0.701086	0.54401	0.429715	0.521414	0.488824	0.537695	0.212909	0.400428	0.614419	0.397378	0.6507	0.802953	0.464847	0.732459	0.514018	0.557871	0.54239	0.303305	0.4499	0.498202	0.362636	0.174708
TCGA-DE-A4M8-01A-21R-A250-07	0	0.618373	0.475357	0.729358	0.730425	0.536302	0.494721	0.596121	0.682194	0.249923	0.410152	0.609392	0.35949	0.64514	0.8091	0.714623	0.77674	0.553265	0.535859	0.593111	0.347593	0.569621	0.488292	0.431841	0.349361
TCGA-DE-A4M9-01A-11R-A250-07	0.595695	0.401839	0.170825	0.672853	0.29022	0.31722	0.508101	0.477194	0.494799	0.213123	0.305937	0.482618	0.171242	0.646178	0.804984	0.257746	0.73563	0.539888	0.542965	0.478284	0.276534	0.416448	0.511441	0.37781	0.20303
TCGA-DE-A4MA-01A-11R-A250-07	0	0.480246	0.292866	0.686096	0.474718	0.680297	0.493145	0.655566	0.628753	0.226914	0.42119	0.566786	0.243619	0.652886	0.823755	0.493163	0.70003	0.447229	0.543501	0.502102	0.275838	0.509965	0.523678	0.388755	0.553488
TCGA-DE-A4MB-01A-11R-A250-07	0.064469	0.521315	0.217087	0.68034	0.45008	0.61534	0.546287	0.660924	0.705779	0.291252	0.474468	0.493011	0.312033	0.625481	0.802898	0.38207	0.735763	0.510625	0.573905	0.535989	0.315635	0.560881	0.455476	0.480251	0.510785
TCGA-DE-A4MC-01A-11R-A250-07	0.0765591	0.597508	0.217077	0.693491	0.583464	0.634393	0.502463	0.628816	0.623224	0.25596	0.40485	0.553925	0.415966	0.639011	0.733136	0.633822	0.791237	0.550445	0.53136	0.520761	0.27069	0.542742	0.443619	0.446148	0.711675
TCGA-DE-A4MD-01A-11R-A250-07	0	0.378352	0.169615	0.686258	0.297844	0.30565	0.468672	0.524718	0.568874	0.181975	0.342777	0.464891	0.128138	0.629559	0.898238	0.224095	0.71855	0.535214	0.52059	0.445071	0.299026	0.406901	0.524995	0.370622	0.150722
TCGA-DE-A4MD-06A-11R-A250-07	0.141433	0.414363	0.41473	0.705463	0.52097	0.529773	0.493789	0.618986	0.618175	0.342127	0.383777	0.529002	0.386056	0.661206	0.935562	0.527155	0.72969	0.516287	0.528068	0.495947	0.389283	0.495572	0.468714	0.470089	0.345518
TCGA-DE-A69J-01A-21R-A39I-07	0.0871912	0.471122	0.251774	0.69378	0.450853	0.628104	0.497571	0.618064	0.634596	0.209627	0.410668	0.48329	0.263719	0.644327	0.627751	0.457362	0.753175	0.518067	0.570448	0.503746	0.309871	0.510068	0.442871	0.467135	0.472144
TCGA-DE-A69K-01A-11R-A39I-07	0.0680516	0.422331	0.245255	0.69798	0.47691	0.538799	0.522466	0.557256	0.641304	0.27379	0.424531	0.517487	0.255154	0.642373	0.748559	0.434981	0.752797	0.522129	0.550243	0.559475	0.308246	0.470935	0.482982	0.423203	0.3425
TCGA-DE-A7U5-01A-11R-A39I-07	0.146264	0.622275	0.348682	0.718198	0.53149	0.659568	0.529804	0.633423	0.721887	0.275312	0.447414	0.531239	0.299475	0.637731	0.735606	0.537951	0.766756	0.532968	0.543777	0.528784	0.318414	0.604077	0.422852	0.456262	0.557111
TCGA-DJ-A13L-01A-11R-A220-07	0	0.638933	0.39054	0.723289	0.65378	0.679483	0.515455	0.714912	0.751295	0.349772	0.444088	0.530069	0.351244	0.637288	0.810857	0.646191	0.769397	0.563755	0.578852	0.568393	0.305004	0.584507	0.438427	0.459606	0.602558
TCGA-DJ-A13M-01A-11R-A10U-07	0.245739	0.319322	0.219366	0.697522	0.413857	0.209692	0.450401	0.471804	0.496221	0.139462	0.30941	0.542321	0.200424	0.648813	0.805258	0.353235	0.689668	0.472874	0.489221	0.517846	0.304702	0.422055	0.400222	0.385386	0.267962
TCGA-DJ-A13O-01A-11R-A10U-07	0.211261	0.482589	0.409395	0.726316	0.623529	0.581528	0.475464	0.652149	0.665369	0.278736	0.32957	0.566305	0.281396	0.651216	0.768923	0.626143	0.732677	0.523517	0.518543	0.55613	0.262134	0.562865	0.479926	0.387662	0.410066
TCGA-DJ-A13P-01A-11R-A10U-07	0	0.352209	0.189999	0.692097	0.479341	0.389518	0.520981	0.565625	0.605847	0.222491	0.347578	0.475207	0.343929	0.67027	0.769526	0.376963	0.744311	0.511535	0.524436	0.486185	0.311259	0.450008	0.478006	0.389196	0.317635
TCGA-DJ-A13R-01A-11R-A10U-07	0	0.655828	0.375187	0.74787	0.787302	0.513266	0.435243	0.559997	0.679814	0.133165	0.341398	0.565719	0.550442	0.640006	0.888907	0.743655	0.774434	0.560971	0.564701	0.565886	0.309856	0.532852	0.520353	0.431434	0.398266
TCGA-DJ-A13S-01A-11R-A10U-07	0.0354832	0.265141	0.175985	0.686419	0.407067	0.252759	0.465297	0.464814	0.543027	0.197883	0.359341	0.439685	0.253125	0.612486	0.69949	0.253465	0.724666	0.493503	0.524796	0.528421	0.307737	0.394503	0.504445	0.421745	0.119161
TCGA-DJ-A13T-01A-11R-A10U-07	0.0551957	0.432508	0.205724	0.704906	0.481273	0.451646	0.494982	0.568412	0.615559	0.233865	0.38853	0.520426	0.330419	0.666443	0.75295	0.385127	0.747593	0.534393	0.533061	0.535233	0.307725	0.50423	0.457148	0.39705	0.267688
TCGA-DJ-A13U-01A-11R-A10U-07	0.266757	0.423765	0.235905	0.682133	0.429858	0.453729	0.47557	0.565403	0.581292	0.232398	0.347426	0.442689	0.2817	0.68278	0.742522	0.389858	0.755245	0.565403	0.564972	0.466458	0.272469	0.497394	0.493578	0.418713	0.429771
TCGA-DJ-A13V-01A-11R-A10U-07	0	0.409127	0.260414	0.700325	0.562979	0.448543	0.501849	0.552495	0.57226	0.208162	0.333736	0.472054	0.324704	0.67646	0.793183	0.466513	0.747417	0.514197	0.53294	0.506516	0.307244	0.491241	0.49716	0.421686	0.338109
TCGA-DJ-A13W-01A-11R-A10U-07	0.107956	0.381787	0.294406	0.713849	0.556352	0.433066	0.479767	0.544079	0.461405	0.240781	0.32568	0.613605	0.335152	0.652098	1.00708	0.438402	0.705737	0.449573	0.539623	0.49399	0.245823	0.428214	0.566478	0.346281	0.228333
TCGA-DJ-A13X-01A-11R-A10U-07	0	0.382267	0.242304	0.707015	0.502289	0.48954	0.499789	0.610698	0.666535	0.304979	0.398918	0.591773	0.263315	0.669033	0.69702	0.409053	0.757084	0.536632	0.498885	0.484618	0.303562	0.47325	0.490012	0.387985	0.201109
TCGA-DJ-A1QD-01A-11R-A14Y-07	0.211012	0.4095	0.258853	0.693893	0.458052	0.551695	0.473413	0.593486	0.658322	0.181059	0.400907	0.50078	0.208091	0.651829	0.625666	0.443827	0.748261	0.513298	0.528077	0.485614	0.295246	0.493238	0.410119	0.421531	0.24469
TCGA-DJ-A1QE-01A-21R-A14Y-07	0.136716	0.440185	0.297661	0.679056	0.389835	0.560815	0.503585	0.636228	0.610518	0.249017	0.388235	0.461826	0.188544	0.645224	0.593831	0.419381	0.743805	0.529094	0.537185	0.485327	0.286428	0.545504	0.425189	0.448739	0.45469
TCGA-DJ-A1QF-01A-12R-A14Y-07	0.116365	0.306269	0.204902	0.678493	0.387797	0.371686	0.49182	0.604224	0.6333	0.229998	0.377206	0.464254	0.280532	0.658749	0.65536	0.35459	0.75524	0.540468	0.547344	0.456334	0.313774	0.458955	0.520586	0.385484	0.167243
TCGA-DJ-A1QG-01A-11R-A14Y-07	0.0600474	0.388864	0.216571	0.71696	0.521509	0.346161	0.46464	0.552588	0.602349	0.318025	0.405187	0.461531	0.20053	0.623468	0.901367	0.459315	0.74533	0.565169	0.56016	0.526157	0.313863	0.435981	0.419222	0.440479	0.222021
TCGA-DJ-A1QH-01A-21R-A14Y-07	0.139077	0.428296	0.260523	0.693133	0.49374	0.532847	0.47924	0.616394	0.66779	0.203562	0.377017	0.494676	0.271665	0.644667	0.593337	0.448533	0.728978	0.506099	0.499775	0.492685	0.276051	0.481041	0.424864	0.448477	0.386959
TCGA-DJ-A1QI-01A-11R-A14Y-07	0.0576929	0.392666	0.305132	0.700461	0.443349	0.554977	0.493827	0.616318	0.65848	0.248091	0.37803	0.505514	0.225998	0.64514	0.615731	0.444336	0.762075	0.541289	0.555648	0.50174	0.322197	0.524586	0.478545	0.426867	0.279434
TCGA-DJ-A1QL-01A-11R-A14Y-07	0	0.210053	0.180502	0.703568	0.495591	0.286258	0.474317	0.489343	0.456815	0.110946	0.324982	0.484821	0.349674	0.647392	0.767825	0.325856	0.723812	0.518904	0.553455	0.504398	0.300573	0.377871	0.514213	0.384941	0.206378
TCGA-DJ-A1QM-01A-11R-A14Y-07	0.228111	0.424841	0.297414	0.682075	0.438503	0.546196	0.508827	0.649451	0.657974	0.349518	0.377098	0.508943	0.292367	0.662527	0.704759	0.476485	0.73143	0.544363	0.563112	0.549637	0.28137	0.559624	0.50416	0.428347	0.479554
TCGA-DJ-A1QN-01A-11R-A14Y-07	0.274053	0.474301	0.205505	0.685334	0.492284	0.586848	0.485341	0.653259	0.657432	0.271782	0.396787	0.513595	0.299892	0.652552	0.731764	0.506589	0.756682	0.514308	0.542001	0.531317	0.290374	0.460998	0.44566	0.393581	0.423733
TCGA-DJ-A1QO-01A-11R-A14Y-07	0.260387	0.455817	0.264874	0.680074	0.473127	0.584734	0.481539	0.636749	0.732781	0.289107	0.409899	0.496311	0.226237	0.638993	0.735606	0.456346	0.729261	0.550772	0.556437	0.498761	0.303	0.525089	0.472415	0.454262	0.457819
TCGA-DJ-A1QQ-01A-11R-A14Y-07	0.217851	0.395065	0.27944	0.671052	0.441908	0.455199	0.504781	0.585839	0.632243	0.262758	0.374044	0.484776	0.247387	0.657326	0.787694	0.407496	0.759568	0.582794	0.563013	0.496589	0.313111	0.527789	0.468404	0.425587	0.318184
TCGA-DJ-A2PN-01A-21R-A19O-07	0.187134	0.467104	0.189747	0.695245	0.460713	0.454695	0.470191	0.561918	0.636055	0.208321	0.33868	0.495414	0.179532	0.661746	0.74576	0.377018	0.764588	0.52824	0.550009	0.475956	0.280344	0.524478	0.461319	0.402559	0.323069
TCGA-DJ-A2PO-01A-21R-A19O-07	0.111566	0.470774	0.353279	0.710509	0.552115	0.507951	0.514772	0.599864	0.720554	0.27868	0.385757	0.521949	0.302532	0.646931	0.818047	0.636042	0.780708	0.583808	0.590586	0.535257	0.297401	0.526234	0.531536	0.429253	0.304682
TCGA-DJ-A2PP-01A-11R-A19O-07	0.144177	0.324171	0.215574	0.675235	0.408499	0.25955	0.470656	0.456129	0.472875	0.204991	0.331067	0.41835	0.226869	0.626861	0.820956	0.290893	0.741653	0.579759	0.547265	0.481162	0.33792	0.393137	0.518923	0.419489	0.113453
TCGA-DJ-A2PQ-01A-11R-A18C-07	0	0.371663	0.177838	0.692481	0.459288	0.382318	0.532982	0.567959	0.57657	0.176856	0.334318	0.499052	0.209557	0.669389	0.838191	0.362353	0.74953	0.547045	0.515799	0.477857	0.271032	0.456342	0.52548	0.40222	0.198639
TCGA-DJ-A2PR-01A-11R-A19O-07	0	0.608158	0.300078	0.728315	0.615931	0.495951	0.508839	0.560267	0.611547	0.193799	0.343494	0.521506	0.347426	0.653358	0.651243	0.607261	0.784617	0.584388	0.553322	0.561624	0.326822	0.537366	0.419332	0.424899	0.364235
TCGA-DJ-A2PS-01A-11R-A18C-07	0.133169	0.459557	0.350336	0.708559	0.517929	0.546242	0.490125	0.652949	0.651562	0.25113	0.370035	0.522617	0.28018	0.653582	0.705857	0.57041	0.777812	0.553605	0.499332	0.526387	0.331458	0.528268	0.503747	0.403171	0.343707
TCGA-DJ-A2PT-01A-11R-A18C-07	0.133827	0.56102	0.246905	0.719835	0.560577	0.723761	0.516564	0.723413	0.760707	0.352675	0.485013	0.492218	0.370696	0.635201	0.779406	0.552206	0.734517	0.495697	0.548396	0.528999	0.332647	0.603556	0.450722	0.445683	0.537186
TCGA-DJ-A2PU-01A-12R-A19O-07	0.349365	0.384524	0.255845	0.703127	0.49669	0.503541	0.529664	0.64397	0.657263	0.273478	0.384655	0.499711	0.265722	0.677242	0.805203	0.508312	0.747726	0.530866	0.501942	0.508208	0.321887	0.490156	0.520534	0.407977	0.439267
TCGA-DJ-A2PV-01A-11R-A19O-07	0.116764	0.397575	0.269116	0.709715	0.518195	0.460606	0.519192	0.62255	0.667347	0.308084	0.42596	0.456294	0.267274	0.668656	0.830946	0.47218	0.76593	0.529051	0.522728	0.516276	0.344039	0.506541	0.468851	0.423038	0.280257
TCGA-DJ-A2PW-01A-11R-A19O-07	0	0.600584	0.302968	0.685771	0.484925	0.518385	0.505495	0.618829	0.669098	0.318329	0.396398	0.506759	0.210609	0.650093	0.710522	0.428827	0.728825	0.549443	0.563502	0.481438	0.288616	0.541779	0.417098	0.427027	0.388221
TCGA-DJ-A2PX-01A-11R-A18C-07	0.369271	0.478253	0.473992	0.728151	0.645859	0.502147	0.513626	0.650767	0.653287	0.265552	0.340344	0.51127	0.354536	0.645369	0.790219	0.666062	0.782875	0.543858	0.55459	0.562308	0.345657	0.534401	0.432047	0.419518	0.390087
TCGA-DJ-A2PY-01A-11R-A18C-07	0	0.478683	0.262626	0.696551	0.484224	0.615293	0.522453	0.64958	0.74077	0.312762	0.431143	0.477078	0.250524	0.640027	0.635051	0.490234	0.774408	0.555341	0.55672	0.5335	0.356645	0.52281	0.477284	0.451192	0.429167
TCGA-DJ-A2PZ-01A-21R-A18C-07	0.157173	0.415805	0.290176	0.688128	0.471004	0.555807	0.494487	0.683328	0.71603	0.303269	0.411224	0.482133	0.329228	0.652428	0.795159	0.414057	0.751686	0.571876	0.530878	0.505005	0.309179	0.504617	0.506495	0.40817	0.382732
TCGA-DJ-A2Q0-01A-11R-A206-07	0.0721744	0.362706	0.188571	0.694115	0.457653	0.288689	0.4669	0.525672	0.543785	0.348949	0.406282	0.454111	0.2619	0.626806	0.815632	0.329227	0.716295	0.512899	0.55648	0.487772	0.354979	0.378318	0.478709	0.416744	0.128053
TCGA-DJ-A2Q1-01A-22R-A19O-07	0.354791	0.543043	0.43156	0.710209	0.612527	0.713539	0.51685	0.681867	0.641146	0.378893	0.476296	0.615874	0.374003	0.627344	0.732477	0.561333	0.736813	0.502237	0.483245	0.555364	0.343934	0.57476	0.507476	0.475729	0.673802
TCGA-DJ-A2Q2-01A-11R-A19O-07	0.0529723	0.356168	0.304932	0.69362	0.54494	0.410006	0.475019	0.566713	0.596921	0.204942	0.360394	0.46864	0.280858	0.637672	0.754542	0.497653	0.75868	0.524884	0.54325	0.497241	0.311782	0.485449	0.489508	0.405646	0.267962
TCGA-DJ-A2Q3-01A-11R-A18C-07	0.267476	0.582553	0.459478	0.698636	0.542416	0.624995	0.480445	0.658817	0.735208	0.290422	0.399873	0.493831	0.344444	0.646663	0.664691	0.616852	0.771282	0.539938	0.561607	0.558668	0.306904	0.577599	0.473874	0.438847	0.464844
TCGA-DJ-A2Q4-01A-21R-A18C-07	0.106482	0.43805	0.277035	0.690629	0.489993	0.529399	0.481978	0.589413	0.626863	0.211632	0.388233	0.481086	0.258218	0.656217	0.694056	0.494245	0.755284	0.564742	0.555789	0.504163	0.283789	0.535131	0.467647	0.423402	0.33251
TCGA-DJ-A2Q5-01A-11R-A18C-07	0.0828388	0.496112	0.540784	0.704707	0.652087	0.537779	0.493065	0.626405	0.66154	0.229264	0.393009	0.525722	0.409855	0.665754	0.789231	0.691676	0.790836	0.59628	0.58196	0.582213	0.323984	0.562339	0.462017	0.444267	0.463472
TCGA-DJ-A2Q6-01A-11R-A18C-07	2.70728	0.408596	0.334135	0.703985	0.520926	0.615943	0.519586	0.636206	0.654725	0.275068	0.355677	0.435816	0.285893	0.652991	0.811625	0.509068	0.776997	0.547156	0.540177	0.529973	0.323852	0.532931	0.472997	0.443559	0.362149
TCGA-DJ-A2Q7-01A-11R-A18C-07	0.081885	0.434881	0.299228	0.698791	0.507526	0.453243	0.501023	0.607957	0.602192	0.237268	0.361107	0.479967	0.291794	0.662751	0.817169	0.4868	0.74566	0.502777	0.503748	0.516239	0.29485	0.501844	0.482253	0.394882	0.334431
TCGA-DJ-A2Q9-01A-21R-A18C-07	0.569199	0.603635	0.560154	0.700876	0.569249	0.636602	0.499974	0.712367	0.703796	0.361939	0.473937	0.526414	0.404749	0.64491	0.716889	0.656859	0.77593	0.579755	0.548524	0.571754	0.417792	0.617997	0.365993	0.496463	0.656732
TCGA-DJ-A2QA-01A-11R-A18C-07	0	0.417113	0.235802	0.6922	0.569464	0.52501	0.4818	0.626176	0.599351	0.292428	0.376945	0.570109	0.277701	0.683351	0.931445	0.466203	0.670757	0.446245	0.494376	0.520452	0.323305	0.498889	0.550656	0.418078	0.296229
TCGA-DJ-A2QB-01A-11R-A19O-07	0.0866479	0.315681	0.261263	0.690015	0.492305	0.448329	0.470338	0.565376	0.614793	0.336794	0.349566	0.487108	0.283093	0.632066	0.754322	0.384457	0.738679	0.500188	0.51542	0.490031	0.335455	0.431926	0.510469	0.398583	0.251496
TCGA-DJ-A2QC-01A-11R-A18C-07	0.164786	0.378845	0.291865	0.698137	0.59817	0.455881	0.48331	0.595207	0.610748	0.317177	0.383976	0.569452	0.313653	0.687465	0.891597	0.531588	0.717228	0.479666	0.498541	0.509822	0.297824	0.481144	0.538776	0.391952	0.275976
TCGA-DJ-A3UK-01A-11R-A22L-07	0.0592168	0.314469	0.156213	0.684614	0.425953	0.416577	0.525029	0.636415	0.654007	0.262912	0.366488	0.503093	0.255955	0.655314	0.80213	0.395556	0.759875	0.504304	0.500135	0.486428	0.314398	0.460551	0.521626	0.384071	0.23739
TCGA-DJ-A3UM-01A-11R-A22L-07	0.359296	0.367289	0.264372	0.677244	0.481329	0.516965	0.48341	0.613704	0.666493	0.30359	0.397675	0.522758	0.316736	0.666604	0.732477	0.395931	0.752565	0.515977	0.538504	0.496304	0.306238	0.519487	0.483528	0.394617	0.370712
TCGA-DJ-A3UN-01A-11R-A22L-07	0.0560285	0.456281	0.285001	0.690389	0.464625	0.490119	0.499114	0.577371	0.644762	0.266876	0.391554	0.508365	0.271121	0.649316	0.839783	0.44539	0.755407	0.518332	0.500326	0.536044	0.310493	0.478656	0.523805	0.386978	0.265931
TCGA-DJ-A3UO-01A-11R-A22L-07	0.146264	0.536346	0.161337	0.663098	0.370143	0.488	0.522144	0.542335	0.592842	0.244878	0.361377	0.545421	0.278646	0.662698	0.755859	0.316837	0.729	0.551707	0.532781	0.490115	0.302974	0.4702	0.398277	0.405443	0.321478
TCGA-DJ-A3UP-01A-11R-A22L-07	0	0.506412	0.213621	0.701451	0.500391	0.349865	0.480285	0.465776	0.540967	0.0978032	0.321735	0.456433	0.315638	0.639746	0.753554	0.430417	0.756193	0.510691	0.502596	0.513016	0.317737	0.432725	0.546254	0.394321	0.257478
TCGA-DJ-A3UQ-01A-11R-A22L-07	0.271665	0.554565	0.241393	0.692122	0.478875	0.662496	0.511355	0.680114	0.698145	0.326754	0.414718	0.517554	0.334817	0.64404	0.705857	0.499637	0.768245	0.523019	0.51003	0.540884	0.304663	0.570368	0.436376	0.444068	0.590812
TCGA-DJ-A3UR-01A-11R-A22L-07	0	0.375192	0.197044	0.687507	0.471745	0.366284	0.507597	0.57954	0.583601	0.215754	0.341982	0.540734	0.297845	0.678932	0.786596	0.413464	0.733953	0.515724	0.518698	0.484336	0.300788	0.43115	0.539341	0.370615	0.248257
TCGA-DJ-A3US-01A-11R-A22L-07	0.0529723	0.598386	0.431543	0.714727	0.660608	0.490915	0.492806	0.604178	0.650935	0.176214	0.37746	0.588409	0.423092	0.650346	0.774247	0.702547	0.783561	0.529759	0.504455	0.565507	0.31281	0.532974	0.488898	0.4554	0.417806
TCGA-DJ-A3UT-01A-11R-A22L-07	0.113434	0.156872	0.206465	0.689532	0.452823	0.267314	0.449146	0.473299	0.491998	0.211156	0.296594	0.514816	0.219721	0.649139	0.825128	0.378981	0.724978	0.474459	0.504026	0.514956	0.290135	0.430177	0.476735	0.357209	0.205994
TCGA-DJ-A3UU-01A-11R-A22L-07	0.33182	0.491638	0.292893	0.690558	0.558938	0.591134	0.523717	0.630482	0.638742	0.208006	0.368198	0.493647	0.308901	0.660493	0.697514	0.52387	0.768299	0.540443	0.516736	0.531526	0.299202	0.540388	0.495429	0.400888	0.36934
TCGA-DJ-A3UV-01A-11R-A22L-07	0.23008	0.501433	0.258789	0.702286	0.535848	0.504263	0.48685	0.590826	0.620096	0.242388	0.381456	0.542205	0.356574	0.66149	0.774027	0.487423	0.759271	0.510316	0.534155	0.552818	0.306582	0.557269	0.447037	0.446193	0.389977
TCGA-DJ-A3UW-01A-11R-A22L-07	0.101919	0.58527	0.460865	0.727128	0.627277	0.62131	0.485481	0.654147	0.69205	0.285258	0.418813	0.557176	0.372114	0.640418	0.77732	0.673239	0.762644	0.52421	0.553056	0.562465	0.327939	0.58093	0.474928	0.421503	0.543114
TCGA-DJ-A3UX-01A-11R-A22L-07	0.300182	0.483101	0.343905	0.705383	0.60534	0.448669	0.491791	0.603359	0.614892	0.264551	0.323021	0.564281	0.320936	0.67009	0.747461	0.591573	0.782202	0.53564	0.508579	0.526258	0.303842	0.565391	0.44437	0.407193	0.362479
TCGA-DJ-A3UY-01A-21R-A22L-07	0.21661	0.461779	0.299864	0.696437	0.450461	0.659377	0.486789	0.69102	0.684152	0.294052	0.395694	0.519334	0.306302	0.660562	0.770789	0.537735	0.772196	0.52873	0.505512	0.499471	0.309011	0.554801	0.47204	0.429744	0.498436
TCGA-DJ-A3UZ-01A-11R-A22U-07	0.241352	0.399592	0.401527	0.711813	0.583082	0.436869	0.485653	0.553226	0.586008	0.216726	0.322249	0.559383	0.285192	0.659152	0.813656	0.599143	0.776743	0.509211	0.493766	0.559656	0.316741	0.545714	0.482124	0.38975	0.330754
TCGA-DJ-A3V0-01A-11R-A22U-07	0.320427	0.45868	0.222367	0.692252	0.517929	0.59473	0.492781	0.642458	0.67488	0.353755	0.392685	0.534498	0.360266	0.664213	0.898842	0.44637	0.744156	0.528915	0.57249	0.498721	0.264953	0.532377	0.444832	0.462185	0.394533
TCGA-DJ-A3V2-01A-11R-A22U-07	0.0736832	0.517308	0.435322	0.708463	0.686964	0.579822	0.503612	0.653145	0.692709	0.252794	0.377274	0.558582	0.375474	0.651862	0.744443	0.708461	0.786588	0.528207	0.543156	0.561198	0.345231	0.549852	0.474571	0.432044	0.415171
TCGA-DJ-A3V3-01A-11R-A22U-07	0.140255	0.391782	0.365022	0.70683	0.561156	0.475388	0.484248	0.577429	0.604749	0.239572	0.348296	0.574332	0.283909	0.666916	0.819529	0.585878	0.75144	0.495343	0.519198	0.525294	0.302301	0.513909	0.473974	0.415472	0.341237
TCGA-DJ-A3V4-01A-11R-A22U-07	0.122871	0.410554	0.263841	0.683421	0.486423	0.556485	0.487286	0.641203	0.662934	0.244621	0.338728	0.482766	0.276612	0.643764	0.694605	0.433478	0.767323	0.526289	0.492061	0.494085	0.284006	0.533693	0.446407	0.414697	0.368297
TCGA-DJ-A3V5-01A-11R-A22U-07	0.158466	0.452937	0.206825	0.694958	0.450592	0.609034	0.506273	0.639851	0.648473	0.300517	0.361368	0.454664	0.203415	0.655667	0.717932	0.426635	0.766903	0.531828	0.495021	0.497579	0.286634	0.535888	0.480603	0.43581	0.515286
TCGA-DJ-A3V6-01A-11R-A22U-07	0	0.486115	0.227281	0.697018	0.469412	0.556917	0.503856	0.624855	0.693895	0.306943	0.413394	0.517694	0.305999	0.641588	0.80213	0.508838	0.760106	0.558518	0.541714	0.535225	0.327572	0.536601	0.455959	0.458707	0.606455
TCGA-DJ-A3V7-01A-11R-A23N-07	0.0805212	0.509569	0.232215	0.676146	0.437895	0.52793	0.476136	0.597422	0.665348	0.256512	0.370403	0.510235	0.153632	0.645276	0.769032	0.484324	0.752613	0.511555	0.533433	0.480689	0.271279	0.510918	0.460217	0.411529	0.435864
TCGA-DJ-A3V8-01A-11R-A23N-07	0.148088	0.480595	0.285819	0.692422	0.435649	0.517071	0.486388	0.590842	0.637798	0.195733	0.351867	0.502278	0.220199	0.6431	0.612822	0.444782	0.747313	0.503946	0.48387	0.494843	0.284697	0.520182	0.478286	0.422102	0.364949
TCGA-DJ-A3V9-01A-11R-A23N-07	0.166458	0.37139	0.29027	0.684575	0.476426	0.495794	0.497346	0.584648	0.633718	0.285212	0.364174	0.531651	0.240924	0.673248	0.730062	0.397665	0.753024	0.511912	0.527158	0.493499	0.307297	0.522191	0.472948	0.412091	0.243866
TCGA-DJ-A3VA-01A-11R-A23N-07	0.274769	0.426647	0.30169	0.706083	0.549428	0.445457	0.479237	0.565681	0.615574	0.192439	0.338482	0.459335	0.20527	0.657123	0.720896	0.460423	0.76279	0.532693	0.528206	0.512563	0.297708	0.506491	0.478256	0.390406	0.1909
TCGA-DJ-A3VB-01A-11R-A23N-07	0.122606	0.696172	0.23552	0.695099	0.572661	0.64941	0.458157	0.626544	0.679635	0.265165	0.40262	0.506181	0.274308	0.62865	0.830562	0.498209	0.742475	0.527859	0.547885	0.504779	0.270769	0.563457	0.454362	0.41345	0.567649
TCGA-DJ-A3VD-01A-11R-A23N-07	0.272262	0.630785	0.536683	0.726321	0.617069	0.695089	0.499761	0.693595	0.734688	0.287155	0.441292	0.553179	0.409985	0.635337	0.835062	0.667428	0.78636	0.551027	0.55646	0.572372	0.319772	0.592997	0.380258	0.49173	0.548603
TCGA-DJ-A3VE-01A-11R-A23N-07	0.164529	0.313181	0.227912	0.696339	0.461931	0.524773	0.485584	0.580826	0.602008	0.283858	0.358117	0.507063	0.188886	0.656761	0.769636	0.376585	0.760704	0.567922	0.54956	0.492566	0.293566	0.493638	0.470499	0.389666	0.171524
TCGA-DJ-A3VF-01A-11R-A23N-07	0.0681893	0.556745	0.269083	0.716376	0.536633	0.725045	0.509683	0.726708	0.721776	0.367893	0.484664	0.536371	0.291592	0.639446	0.768977	0.560899	0.776744	0.540391	0.557121	0.551201	0.308584	0.611898	0.526033	0.46543	0.662715
TCGA-DJ-A3VG-01A-11R-A23N-07	0	0.288599	0.214246	0.688538	0.434591	0.347594	0.456632	0.504447	0.499175	0.182727	0.3153	0.470807	0.280166	0.640154	0.918986	0.419974	0.748619	0.527395	0.558948	0.510028	0.317423	0.413103	0.502574	0.37748	0.239146
TCGA-DJ-A3VI-01A-11R-A23N-07	0.143524	0.471361	0.307385	0.699696	0.488057	0.440882	0.4566	0.541443	0.591989	0.170336	0.298088	0.505253	0.231061	0.64164	0.687634	0.417474	0.749985	0.513894	0.475165	0.490642	0.268228	0.464104	0.456632	0.432246	0.239365
TCGA-DJ-A3VJ-01A-11R-A23N-07	0.267955	0.522769	0.281075	0.705561	0.546376	0.589327	0.484549	0.60463	0.645113	0.228658	0.399703	0.539535	0.315823	0.65259	0.866952	0.545903	0.762433	0.549194	0.540902	0.543484	0.301012	0.613367	0.35558	0.462099	0.424392
TCGA-DJ-A3VK-01A-11R-A23N-07	0.106482	0.291427	0.196772	0.711949	0.508893	0.271039	0.501389	0.509474	0.564919	0.31834	0.379276	0.581299	0.293054	0.628341	0.885285	0.433106	0.750567	0.54984	0.568052	0.492937	0.319029	0.417931	0.486572	0.391648	0.182886
TCGA-DJ-A3VL-01A-11R-A23N-07	0	0.454848	0.438102	0.724719	0.67853	0.400541	0.479364	0.544134	0.58423	0.217412	0.361611	0.576618	0.350824	0.653415	0.852078	0.635962	0.754405	0.529045	0.525669	0.539243	0.296555	0.505566	0.445321	0.376792	0.269499
TCGA-DJ-A3VM-01A-11R-A23N-07	0.123269	0.246147	0.25099	0.696533	0.390117	0.310834	0.45573	0.489628	0.55058	0.197962	0.301029	0.464498	0.213168	0.624985	0.830562	0.365449	0.737249	0.495447	0.548412	0.505162	0.296306	0.40525	0.446393	0.410227	0.181404
TCGA-DJ-A4UL-01A-11R-A250-07	0.0621217	0.474633	0.204975	0.712141	0.617557	0.535116	0.505831	0.596207	0.614423	0.232017	0.384616	0.532227	0.311219	0.665745	0.842692	0.541897	0.739582	0.471834	0.491289	0.498836	0.30125	0.492426	0.510526	0.401984	0.397003
TCGA-DJ-A4UP-01A-11R-A250-07	0.210015	0.50726	0.484348	0.731303	0.624259	0.544271	0.507899	0.606544	0.626247	0.255487	0.431764	0.650136	0.362896	0.650523	0.831165	0.662255	0.774532	0.517925	0.535704	0.616354	0.296219	0.549878	0.465201	0.443389	0.363467
TCGA-DJ-A4UQ-01A-11R-A250-07	0.169668	0.332595	0.287672	0.697303	0.501894	0.553346	0.49764	0.595763	0.66638	0.230976	0.385188	0.489454	0.269115	0.660088	0.756298	0.461831	0.759637	0.5504	0.567962	0.513683	0.30913	0.536044	0.515952	0.41555	0.337505
TCGA-DJ-A4UR-01A-11R-A250-07	0.248778	0.414005	0.295812	0.692008	0.473705	0.283258	0.480891	0.481056	0.529513	0.208043	0.339234	0.55945	0.321399	0.634874	0.916296	0.456345	0.72644	0.483887	0.527383	0.547814	0.267687	0.462671	0.517614	0.354701	0.283989
TCGA-DJ-A4UT-01A-11R-A250-07	0.217107	0.626115	0.324255	0.725286	0.670668	0.556635	0.494535	0.609698	0.654759	0.252708	0.429716	0.595321	0.459109	0.670714	0.82639	0.701906	0.783029	0.532262	0.536241	0.561622	0.334118	0.592169	0.43649	0.442797	0.646523
TCGA-DJ-A4UW-01A-11R-A250-07	0.36087	0.395754	0.314632	0.696981	0.554335	0.621114	0.501408	0.666524	0.641065	0.262895	0.337931	0.519779	0.325102	0.662912	0.878149	0.492081	0.757237	0.500648	0.530705	0.52663	0.300356	0.528243	0.457473	0.405764	0.425709
TCGA-DJ-A4V0-01A-11R-A250-07	0.0911243	0.556661	0.477967	0.719683	0.63292	0.461437	0.463863	0.576334	0.621428	0.203324	0.337455	0.537645	0.372663	0.652046	0.828805	0.699305	0.801386	0.526547	0.55845	0.590683	0.33819	0.575845	0.456778	0.429712	0.435809
TCGA-DJ-A4V2-01A-11R-A250-07	0.191942	0.504719	0.294745	0.694616	0.4574	0.550768	0.473968	0.614592	0.700281	0.236417	0.386874	0.498324	0.213881	0.639088	0.626269	0.502851	0.765598	0.536992	0.500389	0.495037	0.256982	0.552986	0.476698	0.423231	0.434437
TCGA-DJ-A4V4-01A-11R-A250-07	0.0919367	0.407464	0.286814	0.70303	0.472952	0.544143	0.489497	0.62235	0.623084	0.248319	0.355585	0.513543	0.213097	0.655614	0.812723	0.453133	0.737542	0.5041	0.530484	0.52863	0.257771	0.519537	0.491239	0.381741	0.354081
TCGA-DJ-A4V5-01A-11R-A250-07	0.0594937	0.553109	0.316409	0.718538	0.593955	0.667072	0.501687	0.67663	0.6909	0.307933	0.443088	0.583309	0.339376	0.648936	0.749931	0.609754	0.768221	0.575769	0.571191	0.567184	0.307346	0.594327	0.451191	0.453227	0.551896
TCGA-DO-A1JZ-01A-11R-A13Y-07	0.0626744	0.268854	0.152271	0.676773	0.3558	0.31096	0.483689	0.521775	0.511782	0.13314	0.36407	0.524587	0.249299	0.677443	0.624787	0.246283	0.721658	0.527177	0.496653	0.493768	0.309445	0.477254	0.411097	0.418374	0.103793
TCGA-DO-A1K0-01A-11R-A13Y-07	0.0546401	0.357164	0.17885	0.688226	0.404413	0.484933	0.480378	0.575248	0.635314	0.175155	0.389938	0.503397	0.169666	0.656228	0.714858	0.39719	0.759295	0.544543	0.519984	0.478009	0.280048	0.456329	0.475254	0.429112	0.263187
TCGA-DO-A2HM-01B-11R-A22L-07	0.184852	0.762831	0.583278	0.72047	0.680712	0.823609	0.543191	0.745594	0.781493	0.440029	0.470066	0.510127	0.338762	0.611797	0.939569	0.733419	0.801973	0.636163	0.600027	0.572473	0.38922	0.614449	0.398345	0.44602	0.614962
TCGA-E3-A3DY-01A-11R-A20F-07	0.0945063	0.429053	0.331018	0.710326	0.508492	0.513059	0.494434	0.59354	0.685266	0.186234	0.339576	0.473748	0.242788	0.657882	0.682584	0.481094	0.755874	0.577584	0.52075	0.514838	0.298131	0.475172	0.499893	0.412525	0.339151
TCGA-E3-A3DZ-01A-11R-A20F-07	0.766807	0.36435	0.178009	0.701508	0.356959	0.253212	0.479892	0.466388	0.450383	0.186041	0.263939	0.490959	0.169464	0.629363	0.864372	0.332439	0.736533	0.512875	0.515242	0.472437	0.295397	0.411422	0.440068	0.423514	0.0731105
TCGA-E3-A3E0-01A-11R-A20F-07	0.0683269	0.40968	0.2141	0.702194	0.52813	0.423019	0.503262	0.565331	0.621325	0.168542	0.35036	0.551196	0.314973	0.645982	0.712608	0.494329	0.766175	0.507568	0.496944	0.528388	0.311794	0.520611	0.47607	0.454665	0.326253
TCGA-E3-A3E1-01A-11R-A20F-07	0.20364	0.483078	0.283651	0.690959	0.495649	0.565796	0.473216	0.632662	0.686041	0.244294	0.366857	0.488769	0.222511	0.663243	0.656128	0.464267	0.744566	0.503926	0.530576	0.526837	0.307518	0.497044	0.508604	0.448388	0.379713
TCGA-E3-A3E2-01A-11R-A20F-07	0.151469	0.508468	0.549394	0.724488	0.637273	0.515425	0.487917	0.616827	0.624428	0.215721	0.34967	0.520279	0.358637	0.664478	0.811955	0.666468	0.778356	0.533901	0.501011	0.585704	0.33856	0.535997	0.449059	0.461888	0.387068
TCGA-E3-A3E3-01A-11R-A20F-07	0.0878701	0.46758	0.208775	0.683631	0.443173	0.511287	0.479895	0.624497	0.627032	0.213717	0.347319	0.453623	0.263174	0.671088	0.618805	0.398067	0.736732	0.501371	0.523838	0.507778	0.284237	0.480616	0.440944	0.441321	0.373182
TCGA-E3-A3E5-01A-11R-A20F-07	0.0554733	0.502388	0.273558	0.706132	0.477656	0.475141	0.505192	0.59356	0.557494	0.257796	0.339202	0.505087	0.199959	0.660358	0.894725	0.392271	0.739823	0.548681	0.49761	0.49111	0.27286	0.442383	0.475578	0.398064	0.251935
TCGA-E8-A242-01A-21R-A16R-07	0.138683	0.661035	0.337236	0.704125	0.600544	0.700997	0.506117	0.681205	0.740113	0.289643	0.459096	0.494553	0.270285	0.650342	0.624403	0.610104	0.740492	0.502049	0.567307	0.53794	0.318116	0.604532	0.430963	0.422201	0.608815
TCGA-E8-A2EA-01A-11R-A180-07	0.041243	0.691126	0.384392	0.707423	0.662248	0.624288	0.495293	0.696566	0.729166	0.266975	0.396711	0.516327	0.474269	0.635694	0.767605	0.633802	0.755921	0.509397	0.5359	0.530247	0.313777	0.610685	0.481964	0.482286	0.533948
TCGA-E8-A2JQ-01A-11R-A180-07	0.0912598	0.729128	0.430757	0.72958	0.730441	0.622119	0.489425	0.617319	0.680037	0.217917	0.402573	0.568358	0.495709	0.628944	0.679181	0.778331	0.788642	0.531116	0.555578	0.589348	0.357309	0.639183	0.444171	0.499627	0.457819
TCGA-E8-A3X7-01A-11R-A22U-07	0.14104	0.397468	0.248498	0.701946	0.498117	0.569189	0.512961	0.626377	0.637456	0.279878	0.398508	0.501011	0.263724	0.662069	0.795763	0.457729	0.728542	0.497967	0.556949	0.516529	0.330335	0.524342	0.504643	0.407066	0.402437
TCGA-E8-A413-01A-21R-A23N-07	0.571434	0.48205	0.268037	0.706356	0.507464	0.654975	0.511219	0.668047	0.698706	0.264424	0.366897	0.522474	0.263835	0.645249	0.754762	0.531993	0.770001	0.506561	0.539906	0.512938	0.289722	0.544064	0.457955	0.426767	0.419782
TCGA-E8-A414-01A-11R-A23N-07	0.13829	0.614075	0.32629	0.712335	0.511119	0.690521	0.514345	0.661512	0.706988	0.324303	0.421093	0.566812	0.293545	0.652892	0.780504	0.528516	0.77568	0.534021	0.538805	0.528523	0.325504	0.584161	0.479559	0.449185	0.500631
TCGA-E8-A415-01A-11R-A23N-07	0.142479	0.443474	0.221895	0.684419	0.450757	0.504454	0.475518	0.589206	0.666907	0.195548	0.332264	0.522298	0.255769	0.649199	0.77013	0.424845	0.756753	0.503106	0.507209	0.477769	0.289838	0.504041	0.429251	0.417863	0.248477
TCGA-E8-A416-01A-11R-A23N-07	0.29337	0.352306	0.331647	0.709666	0.520202	0.429432	0.46707	0.556237	0.557435	0.265457	0.270987	0.582101	0.204846	0.659027	0.723256	0.528091	0.762503	0.506649	0.501295	0.530808	0.309368	0.520447	0.466502	0.396575	0.304901
TCGA-E8-A417-01A-21R-A23N-07	0.0340748	0.407763	0.341298	0.709812	0.587731	0.463278	0.453107	0.558276	0.659113	0.132699	0.3214	0.491267	0.270806	0.627298	0.776168	0.552895	0.769136	0.530086	0.542142	0.510425	0.281075	0.472514	0.496084	0.380382	0.366925
TCGA-E8-A418-01A-11R-A23N-07	0.0353424	0.629684	0.193043	0.682347	0.539253	0.564546	0.443618	0.577	0.644306	0.1585	0.34277	0.491798	0.300996	0.627078	0.748669	0.478011	0.762181	0.517567	0.523731	0.513051	0.248089	0.50714	0.427756	0.457123	0.424392
TCGA-E8-A419-01A-11R-A23N-07	0	0.669165	0.395505	0.71276	0.624058	0.596615	0.482918	0.641891	0.682938	0.192005	0.401911	0.47751	0.385178	0.617628	0.744717	0.634174	0.780087	0.537302	0.516589	0.543542	0.343	0.586531	0.46092	0.452272	0.477414
TCGA-E8-A432-01A-11R-A23N-07	0.428893	0.415905	0.18309	0.69421	0.413974	0.566658	0.49791	0.61128	0.639395	0.237758	0.409542	0.561251	0.313899	0.655141	0.788627	0.477245	0.748022	0.503037	0.560148	0.547765	0.328461	0.497055	0.408426	0.46373	0.312366
TCGA-E8-A433-01A-11R-A23N-07	0.240009	0.473901	0.321092	0.698053	0.533015	0.645816	0.489436	0.650251	0.668377	0.267627	0.366087	0.543235	0.321519	0.653511	0.873923	0.48879	0.727431	0.479383	0.480966	0.526426	0.294156	0.549634	0.491694	0.406036	0.458971
TCGA-E8-A434-01A-11R-A23N-07	0.316957	0.454072	0.239954	0.689398	0.475565	0.540444	0.469309	0.634031	0.616518	0.244067	0.336434	0.533551	0.267015	0.666225	0.845436	0.410195	0.750128	0.495242	0.524218	0.502629	0.302185	0.521991	0.462498	0.416828	0.371919
TCGA-E8-A436-01A-12R-A23W-07	0.244156	0.593401	0.245062	0.69525	0.519678	0.65221	0.480879	0.683152	0.718783	0.265073	0.387729	0.570941	0.286077	0.646093	0.688238	0.561069	0.765807	0.513242	0.51805	0.519032	0.295239	0.540909	0.496458	0.412233	0.43526
TCGA-E8-A437-01A-12R-A23W-07	0	0.410426	0.16961	0.690207	0.466138	0.491106	0.475099	0.595782	0.565742	0.183138	0.311931	0.520619	0.232086	0.668146	0.911576	0.370326	0.739047	0.493896	0.481639	0.486778	0.264521	0.502975	0.473672	0.382844	0.442725
TCGA-E8-A438-01A-11R-A23W-07	0.0439044	0.270216	0.198752	0.691732	0.481357	0.445684	0.473096	0.496754	0.534734	0.206047	0.338883	0.603447	0.293788	0.665092	0.956364	0.397255	0.711682	0.484289	0.544295	0.530132	0.288082	0.439048	0.496849	0.361123	0.177672
TCGA-E8-A44K-01A-21R-A23W-07	0.0835197	0.429729	0.327801	0.694732	0.491641	0.565171	0.471966	0.613464	0.665017	0.232882	0.369557	0.501122	0.338892	0.649381	0.781217	0.503193	0.751546	0.499112	0.541966	0.512513	0.301489	0.513136	0.502262	0.420716	0.389758
TCGA-E8-A44M-01A-21R-A23W-07	0	0.698901	0.494623	0.728795	0.706004	0.532127	0.478099	0.630697	0.680703	0.204679	0.380309	0.602875	0.475835	0.626539	0.795104	0.730117	0.803986	0.534575	0.529392	0.631589	0.319075	0.58354	0.453268	0.441675	0.516878
TCGA-EL-A3CL-01A-11R-A19O-07	0.244887	0.420714	0.18676	0.704227	0.479051	0.402383	0.491434	0.581322	0.644489	0.221527	0.394356	0.529554	0.201552	0.659136	0.711236	0.405574	0.747318	0.540583	0.50579	0.468317	0.326446	0.500281	0.368773	0.398843	0.203853
TCGA-EL-A3CM-01A-11R-A19O-07	0.133695	0.415448	0.301603	0.703845	0.519496	0.604682	0.520703	0.642043	0.693907	0.327545	0.434793	0.540707	0.302662	0.648858	0.810802	0.427758	0.750344	0.529292	0.561727	0.518472	0.335979	0.537268	0.443469	0.422589	0.396893
TCGA-EL-A3CN-01A-12R-A20F-07	0.0378742	0.708166	0.387479	0.701505	0.620253	0.584345	0.481862	0.617173	0.678433	0.23759	0.407048	0.504288	0.408447	0.645077	0.619683	0.657131	0.77001	0.529697	0.511738	0.538761	0.334558	0.59094	0.424956	0.468599	0.599045
TCGA-EL-A3CO-01A-11R-A19O-07	0.537147	0.535169	0.344539	0.719514	0.631657	0.601738	0.505935	0.709446	0.778589	0.330416	0.512757	0.571471	0.396773	0.671676	0.862671	0.616497	0.748869	0.559892	0.591028	0.52368	0.350278	0.615924	0.440819	0.432896	0.436303
TCGA-EL-A3CP-01A-11R-A19O-07	0.121679	0.37705	0.176086	0.673962	0.436207	0.419093	0.51891	0.542048	0.563671	0.186381	0.333095	0.435796	0.203352	0.663958	0.827378	0.346792	0.763545	0.559786	0.465641	0.45353	0.292208	0.478569	0.507791	0.421526	0.343542
TCGA-EL-A3CR-01A-12R-A206-07	0.157561	0.450696	0.24593	0.683365	0.532638	0.61704	0.529929	0.686295	0.786299	0.278257	0.465651	0.548927	0.306564	0.634896	0.880015	0.436219	0.746938	0.508358	0.509442	0.507822	0.283952	0.53575	0.397837	0.400874	0.463966
TCGA-EL-A3CS-01A-21R-A19O-07	0.142348	0.463728	0.181802	0.694971	0.443376	0.563696	0.510236	0.566012	0.60279	0.286322	0.437487	0.43969	0.231952	0.683642	0.78731	0.394313	0.744541	0.51366	0.507926	0.486202	0.28131	0.508271	0.434555	0.408634	0.302651
TCGA-EL-A3CT-01A-12R-A206-07	0.105008	0.569012	0.279312	0.689158	0.497249	0.629438	0.521671	0.647369	0.74826	0.344529	0.493483	0.479642	0.204642	0.64584	0.729129	0.45588	0.749579	0.534251	0.603426	0.528444	0.331244	0.555456	0.470804	0.424103	0.319776
TCGA-EL-A3CU-01A-11R-A19O-07	0.108759	0.527299	0.44996	0.705522	0.529641	0.525024	0.519613	0.655105	0.674697	0.294516	0.403963	0.464411	0.253802	0.655375	0.714035	0.643637	0.786998	0.573874	0.535283	0.569158	0.336824	0.573656	0.466672	0.442318	0.525934
TCGA-EL-A3CV-01A-11R-A19O-07	0.0989585	0.709104	0.406959	0.727724	0.696556	0.698712	0.534429	0.706658	0.761114	0.378047	0.486672	0.516027	0.515323	0.664064	0.802349	0.715386	0.777154	0.586495	0.600581	0.552848	0.345701	0.619855	0.429589	0.506062	0.530655
TCGA-EL-A3CW-01A-11R-A19O-07	0.0633649	0.489998	0.557426	0.714313	0.612248	0.595774	0.47727	0.657437	0.669771	0.250053	0.332207	0.552442	0.254555	0.65416	0.754048	0.709882	0.789059	0.553542	0.542551	0.591034	0.298014	0.574644	0.47035	0.467786	0.48883
TCGA-EL-A3CX-01A-11R-A19O-07	1.55993	0.472212	0.188792	0.657504	0.382233	0.222631	0.441019	0.558215	0.645518	0.2766	0.38247	0.650685	0.174336	0.658349	0.642132	0.318492	0.702845	0.506868	0.51679	0.438568	0.307698	0.414887	0.4681	0.415583	0.334266
TCGA-EL-A3CY-01A-11R-A19O-07	0.327227	0.746859	0.554278	0.750717	0.789439	0.738205	0.522468	0.762063	0.785283	0.392853	0.505788	0.567937	0.460816	0.642132	0.972227	0.806473	0.814857	0.637392	0.593467	0.599794	0.34377	0.649456	0.39725	0.451158	0.654152
TCGA-EL-A3CZ-01A-11R-A19O-07	0.53057	0.293809	0.221125	0.681904	0.405457	0.32952	0.504694	0.543921	0.585874	0.187576	0.32521	0.522842	0.197491	0.646699	0.646248	0.384095	0.761449	0.536798	0.522722	0.512508	0.340613	0.448869	0.539301	0.3753	0.155332
TCGA-EL-A3D0-01A-12R-A206-07	0.041243	0.445383	0.173804	0.696914	0.423674	0.482242	0.520512	0.559209	0.592831	0.190494	0.348456	0.535893	0.309051	0.662283	0.898622	0.345552	0.746754	0.56633	0.567675	0.475585	0.338201	0.462652	0.476392	0.416305	0.213952
TCGA-EL-A3D1-01A-11R-A19O-07	0.100036	0.514276	0.250723	0.680671	0.478436	0.568054	0.48992	0.631961	0.639362	0.319148	0.395722	0.595847	0.276254	0.65554	0.93386	0.42235	0.681222	0.495985	0.509197	0.520495	0.295982	0.521954	0.490204	0.382834	0.396015
TCGA-EL-A3D4-01A-11R-A19O-07	0.0654344	0.302349	0.170236	0.712015	0.514529	0.468964	0.494936	0.560745	0.595893	0.278105	0.382589	0.60682	0.246921	0.700525	0.810912	0.397744	0.705585	0.508984	0.535494	0.548351	0.337405	0.428241	0.512421	0.40801	0.211428
TCGA-EL-A3D5-01A-22R-A206-07	0.738119	0.192989	0.245494	0.703351	0.483767	0.35471	0.513908	0.498015	0.48967	0.200901	0.295464	0.42481	0.336156	0.641528	0.655964	0.345501	0.725091	0.452624	0.475501	0.468719	0.349958	0.40143	0.517904	0.391377	0.236292
TCGA-EL-A3D6-01A-12R-A206-07	0	0.491463	0.350968	0.706016	0.561038	0.664498	0.515041	0.667351	0.691822	0.327063	0.486077	0.505092	0.342591	0.615707	0.759866	0.579284	0.766598	0.534259	0.563612	0.52337	0.320286	0.573571	0.400945	0.452256	0.486525
TCGA-EL-A3GO-01A-11R-A206-07	0.188148	0.300133	0.250062	0.701681	0.502481	0.309628	0.488944	0.512936	0.508948	0.180081	0.341657	0.535416	0.271574	0.631339	0.817718	0.438646	0.753997	0.534603	0.544956	0.489049	0.33096	0.474891	0.46765	0.455772	0.143751
TCGA-EL-A3GP-01A-11R-A206-07	0.0413832	0.457108	0.275858	0.707861	0.509083	0.604268	0.513074	0.715044	0.797829	0.421617	0.499203	0.497577	0.25402	0.650163	0.789011	0.512777	0.735986	0.534878	0.587214	0.496886	0.361871	0.51382	0.442173	0.499958	0.458313
TCGA-EL-A3GQ-01A-11R-A206-07	0.104605	0.458264	0.204618	0.696417	0.512148	0.606821	0.531889	0.646925	0.692083	0.271436	0.375769	0.471188	0.279164	0.659906	0.845326	0.435659	0.782346	0.573308	0.542903	0.48836	0.334667	0.529613	0.448164	0.402296	0.269993
TCGA-EL-A3GR-01A-21R-A206-07	0.135929	0.404849	0.245971	0.711825	0.432538	0.595337	0.526285	0.607343	0.667188	0.285952	0.446938	0.54876	0.198716	0.65593	0.704265	0.42938	0.771128	0.548165	0.507087	0.491054	0.324338	0.551745	0.426849	0.417482	0.250672
TCGA-EL-A3GS-01A-11R-A20F-07	0.264476	0.577031	0.213292	0.674097	0.424779	0.426631	0.466416	0.542243	0.617514	0.175324	0.350993	0.423857	0.201851	0.661669	0.543279	0.410122	0.751883	0.528622	0.506546	0.492564	0.316509	0.540431	0.423334	0.453787	0.359789
TCGA-EL-A3GU-01A-11R-A21D-07	0.243182	0.381648	0.213083	0.683876	0.391033	0.58155	0.502553	0.633432	0.639533	0.351257	0.436803	0.479943	0.267725	0.643629	0.761842	0.328628	0.739295	0.510553	0.513211	0.510922	0.348286	0.571597	0.425011	0.4564	0.366925
TCGA-EL-A3GV-01A-11R-A21D-07	0.159629	0.433957	0.274316	0.700785	0.538179	0.617885	0.511452	0.699513	0.701818	0.315394	0.395694	0.499156	0.291796	0.653361	0.696855	0.531858	0.76183	0.554649	0.546598	0.525418	0.3169	0.545251	0.445359	0.421406	0.490367
TCGA-EL-A3GW-01A-11R-A206-07	0.0501882	0.401992	0.18971	0.68761	0.388281	0.312124	0.47943	0.517761	0.570453	0.201263	0.346705	0.506212	0.253342	0.639959	0.617487	0.345597	0.731677	0.499821	0.476991	0.552569	0.322974	0.469228	0.377858	0.40462	0.279049
TCGA-EL-A3GX-01A-11R-A206-07	0.0926134	0.636922	0.253291	0.685588	0.50541	0.602769	0.488875	0.66487	0.748038	0.234012	0.418726	0.49138	0.294811	0.645734	0.67737	0.490018	0.767484	0.539069	0.541554	0.522939	0.272851	0.54976	0.459475	0.444186	0.453812
TCGA-EL-A3GY-01A-21R-A206-07	0.0816123	0.462067	0.292673	0.707278	0.514551	0.60421	0.503925	0.682735	0.710925	0.277479	0.432229	0.505555	0.247998	0.647154	0.653164	0.481195	0.752363	0.535245	0.510819	0.488705	0.288959	0.535958	0.515883	0.423772	0.396838
TCGA-EL-A3GZ-01A-11R-A20F-07	0.216858	0.443817	0.19954	0.680472	0.441425	0.591491	0.510874	0.591906	0.581337	0.237736	0.335875	0.511096	0.301781	0.662364	0.744552	0.472369	0.761846	0.522089	0.54671	0.494854	0.336314	0.52755	0.406232	0.43	0.344036
TCGA-EL-A3H1-01A-11R-A21D-07	0.0482362	0.255039	0.232701	0.703104	0.37899	0.302639	0.449988	0.504528	0.554687	0.153422	0.277799	0.470243	0.173045	0.624874	0.776607	0.381669	0.730898	0.482437	0.519645	0.480298	0.297149	0.396657	0.504811	0.382894	0.157199
TCGA-EL-A3H2-01A-11R-A20F-07	0.109695	0.331329	0.168148	0.694966	0.533975	0.331493	0.459592	0.484667	0.505732	0.172285	0.335636	0.492658	0.251137	0.649096	0.820023	0.432542	0.738571	0.565362	0.543488	0.476705	0.30076	0.418132	0.468191	0.372131	0.139525
TCGA-EL-A3H3-01A-11R-A206-07	0	0.610274	0.304898	0.708369	0.650178	0.597518	0.484544	0.636791	0.652753	0.382125	0.494795	0.521473	0.293045	0.604749	0.6502	0.59241	0.750397	0.538318	0.486757	0.617313	0.316972	0.518977	0.571683	0.491864	0.52588
TCGA-EL-A3H4-01A-11R-A206-07	0.136848	0.568586	0.173925	0.671999	0.406665	0.526896	0.498079	0.560322	0.670033	0.227688	0.425077	0.4738	0.167742	0.656039	0.636753	0.379988	0.739893	0.552841	0.53116	0.486749	0.288239	0.523412	0.513573	0.461711	0.317306
TCGA-EL-A3H5-01A-11R-A206-07	0.106884	0.500626	0.372806	0.71486	0.558286	0.701729	0.527498	0.698247	0.74936	0.438331	0.479451	0.463709	0.344764	0.659053	0.922334	0.575747	0.757234	0.526994	0.572952	0.53879	0.333546	0.59354	0.429009	0.491246	0.595038
TCGA-EL-A3H7-01A-11R-A21D-07	0.216734	0.535323	0.375982	0.708036	0.622372	0.616672	0.50396	0.639309	0.633053	0.284524	0.430006	0.474551	0.362299	0.631732	0.751139	0.628438	0.762781	0.530647	0.556925	0.544747	0.307618	0.568465	0.477034	0.443725	0.541029
TCGA-EL-A3H8-01A-11R-A20F-07	0.0694272	0.394056	0.192647	0.694104	0.447861	0.532982	0.505357	0.595338	0.607181	0.2498	0.36118	0.463649	0.254591	0.655411	0.686097	0.371143	0.755276	0.544724	0.525657	0.486873	0.325969	0.511724	0.518714	0.42342	0.351556
TCGA-EL-A3MW-01A-11R-A20F-07	0.143524	0.358505	0.154683	0.691192	0.482743	0.412703	0.514807	0.594097	0.687116	0.207004	0.332811	0.491618	0.294871	0.650433	0.79483	0.44795	0.757766	0.519178	0.517737	0.472693	0.292907	0.444703	0.497902	0.385183	0.260772
TCGA-EL-A3MX-01A-11R-A21D-07	0	0.439398	0.139883	0.674736	0.343268	0.384065	0.473054	0.54717	0.541547	0.177518	0.265183	0.57085	0.155777	0.675763	0.863384	0.257625	0.699421	0.483878	0.474429	0.451398	0.246047	0.447389	0.456932	0.363093	0.382842
TCGA-EL-A3MY-01A-11R-A21D-07	0.0469799	0.476842	0.370764	0.69555	0.457654	0.674086	0.518953	0.67251	0.711887	0.390249	0.469027	0.509507	0.287848	0.633324	0.737966	0.498423	0.767313	0.570872	0.577731	0.52353	0.312303	0.586626	0.416571	0.449673	0.60887
TCGA-EL-A3MZ-01A-11R-A21D-07	0	0.500334	0.202021	0.696624	0.460086	0.57594	0.523877	0.600568	0.6805	0.30765	0.447496	0.452018	0.256411	0.640032	0.765245	0.431942	0.735017	0.564495	0.546119	0.498573	0.308506	0.529391	0.472886	0.445996	0.440639
TCGA-EL-A3N2-01A-11R-A20F-07	0.0409625	0.497286	0.24177	0.698405	0.453852	0.532688	0.480865	0.573657	0.648569	0.235069	0.388517	0.543076	0.275806	0.635733	0.736594	0.448748	0.768684	0.517793	0.508259	0.498621	0.293331	0.498898	0.458462	0.41432	0.470553
TCGA-EL-A3N3-01A-11R-A20F-07	0.282143	0.589688	0.378422	0.692628	0.583447	0.604055	0.496189	0.644085	0.706952	0.256801	0.413885	0.490732	0.352832	0.625873	0.704375	0.553416	0.768619	0.537457	0.527029	0.531223	0.315067	0.565892	0.398358	0.438986	0.557385
TCGA-EL-A3T0-01A-22R-A22L-07	0.0485152	0.34143	0.262619	0.710933	0.547614	0.496534	0.483389	0.639533	0.663007	0.2943	0.396775	0.572812	0.288429	0.678364	0.858444	0.500144	0.750254	0.505998	0.547779	0.519685	0.329161	0.502982	0.401723	0.388673	0.239365
TCGA-EL-A3T1-01A-11R-A22L-07	0.0965317	0.566708	0.386585	0.70955	0.570272	0.509232	0.472211	0.60037	0.681934	0.201713	0.41192	0.50528	0.340245	0.627496	0.68939	0.575802	0.762034	0.544826	0.55157	0.509019	0.264245	0.583079	0.407546	0.450187	0.543883
TCGA-EL-A3T2-01A-11R-A22L-07	0.682394	0.273309	0.185196	0.702061	0.434434	0.313722	0.495935	0.506148	0.558585	0.141787	0.308239	0.475095	0.21055	0.634221	0.716779	0.320985	0.750184	0.548161	0.493565	0.470826	0.316272	0.447118	0.498973	0.355658	0.176848
TCGA-EL-A3T3-01A-11R-A22L-07	0.170951	0.526103	0.209178	0.679426	0.431995	0.541216	0.492567	0.62288	0.694834	0.249114	0.375828	0.559867	0.219531	0.655771	0.820627	0.370273	0.741135	0.50661	0.506108	0.476151	0.27175	0.555082	0.438128	0.382021	0.312805
TCGA-EL-A3T6-01A-11R-A220-07	0.203765	0.707782	0.362662	0.718497	0.628787	0.645795	0.46689	0.644861	0.725844	0.239054	0.409508	0.491811	0.269754	0.628022	0.783138	0.634998	0.779262	0.528009	0.525583	0.532993	0.269308	0.595492	0.348197	0.458548	0.500027
TCGA-EL-A3T7-01A-11R-A22L-07	0.112367	0.410669	0.23147	0.692293	0.462832	0.528327	0.481986	0.621645	0.70508	0.234721	0.440761	0.544539	0.220185	0.657319	0.709589	0.332769	0.742293	0.517836	0.521771	0.475755	0.305313	0.527639	0.474187	0.420172	0.264779
TCGA-EL-A3T8-01A-21R-A22L-07	0.161565	0.406999	0.197159	0.691739	0.502033	0.473477	0.52089	0.606127	0.631766	0.227961	0.372034	0.528503	0.359879	0.654053	0.879466	0.406357	0.760972	0.565942	0.56908	0.503578	0.312092	0.49253	0.522049	0.426666	0.272682
TCGA-EL-A3T9-01A-21R-A22L-07	0.097476	0.429442	0.189942	0.643852	0.378364	0.638353	0.506638	0.626862	0.632071	0.363054	0.468163	0.531344	0.239546	0.613367	0.642845	0.416075	0.730824	0.496396	0.527595	0.52086	0.331644	0.564435	0.459131	0.464122	0.565289
TCGA-EL-A3TA-01A-12R-A22L-07	0.0897693	0.455595	0.323077	0.708172	0.585472	0.644714	0.4979	0.677597	0.683635	0.312364	0.355367	0.602426	0.260259	0.671687	0.909655	0.534389	0.749024	0.537416	0.552767	0.512817	0.301403	0.528344	0.426526	0.378115	0.479829
TCGA-EL-A3TB-01A-11R-A22L-07	0	0.378776	0.247942	0.681843	0.468827	0.505508	0.503744	0.584346	0.599594	0.156855	0.324501	0.579351	0.262507	0.658684	0.798013	0.458464	0.738261	0.481465	0.494848	0.51397	0.271169	0.518391	0.481498	0.412521	0.345628
TCGA-EL-A3ZG-01A-11R-A23N-07	0.125651	0.403689	0.16671	0.697273	0.519141	0.382128	0.486963	0.558827	0.556193	0.167499	0.365021	0.492607	0.299815	0.664944	0.771447	0.433062	0.736837	0.523752	0.516985	0.465631	0.320192	0.459299	0.437778	0.470163	0.264285
TCGA-EL-A3ZH-01A-31R-A23N-07	0.0536674	0.402535	0.162333	0.699338	0.458593	0.337444	0.478993	0.508479	0.552165	0.166657	0.294607	0.470747	0.239045	0.631862	0.786706	0.322614	0.738684	0.501156	0.488244	0.49391	0.282146	0.46576	0.488281	0.346162	0.192107
TCGA-EL-A3ZK-01A-21R-A23N-07	0.108892	0.450877	0.296352	0.70106	0.50897	0.537781	0.488927	0.624373	0.644972	0.238432	0.403405	0.550914	0.335211	0.632281	0.727537	0.39778	0.756685	0.547728	0.538225	0.51577	0.330385	0.548962	0.367185	0.404561	0.36665
TCGA-EL-A3ZL-01A-11R-A23N-07	0.170566	0.364144	0.227621	0.713382	0.473962	0.455709	0.495993	0.562563	0.564686	0.228253	0.348646	0.520037	0.233216	0.655566	0.939733	0.322367	0.736826	0.478036	0.512862	0.490184	0.298137	0.45944	0.447393	0.366959	0.300401
TCGA-EL-A3ZM-01A-12R-A23N-07	0.0996318	0.559094	0.253082	0.691719	0.523223	0.680622	0.490137	0.632836	0.687174	0.339644	0.430662	0.503894	0.250861	0.627915	0.823261	0.427706	0.711058	0.512554	0.506555	0.51425	0.299155	0.540678	0.43272	0.415441	0.480817
TCGA-EL-A3ZN-01A-11R-A23N-07	0	0.341926	0.180009	0.70224	0.520614	0.428947	0.496798	0.519507	0.604758	0.238346	0.3568	0.560418	0.306804	0.655617	0.90713	0.332534	0.739332	0.495787	0.518108	0.534809	0.29357	0.477432	0.424739	0.349574	0.19326
TCGA-EL-A3ZO-01A-11R-A23N-07	0.03492	0.600023	0.386542	0.698942	0.586924	0.713955	0.49429	0.712311	0.689873	0.397006	0.438986	0.500238	0.335089	0.63223	0.764751	0.612483	0.738229	0.488516	0.49862	0.57632	0.318072	0.630227	0.453309	0.452602	0.795982
TCGA-EL-A3ZP-01A-11R-A23N-07	0.142871	0.534876	0.357492	0.70462	0.616444	0.514334	0.494448	0.607714	0.641076	0.219499	0.366425	0.576258	0.371696	0.63688	0.863055	0.618569	0.773243	0.561033	0.562344	0.56157	0.289964	0.578928	0.415672	0.426968	0.581152
TCGA-EL-A3ZQ-01A-11R-A23N-07	0.0567222	0.37156	0.414745	0.701852	0.652028	0.609805	0.498381	0.632685	0.614522	0.286782	0.397552	0.592037	0.31401	0.640445	0.917339	0.600919	0.68788	0.466854	0.560255	0.508883	0.294571	0.493197	0.538397	0.358505	0.243427
TCGA-EL-A3ZR-01A-11R-A23N-07	0	0.304645	0.149887	0.691088	0.355108	0.275309	0.4678	0.47399	0.451443	0.200724	0.295137	0.560812	0.157892	0.629853	0.846644	0.268287	0.723573	0.482666	0.517851	0.492085	0.290367	0.37686	0.47892	0.386318	0.109611
TCGA-EL-A3ZS-01A-12R-A23N-07	0.0519985	0.594431	0.456952	0.700754	0.640308	0.543106	0.494755	0.630938	0.677366	0.190122	0.377699	0.536087	0.365238	0.651849	0.82617	0.647335	0.785511	0.534868	0.537545	0.548418	0.3039	0.61537	0.408133	0.41915	0.40337
TCGA-EL-A3ZT-01A-12R-A23N-07	0.278342	0.356858	0.168316	0.694565	0.476389	0.439591	0.466442	0.572657	0.615503	0.206496	0.316388	0.509013	0.18528	0.650617	0.809704	0.401224	0.747035	0.564222	0.55346	0.457756	0.282044	0.513358	0.461328	0.378597	0.355234
TCGA-EL-A4JV-01A-11R-A250-07	0.123401	0.304288	0.211357	0.693694	0.447865	0.216808	0.463902	0.472544	0.478221	0.187991	0.337001	0.585578	0.283546	0.65311	0.809814	0.404353	0.730473	0.488331	0.553481	0.524228	0.294126	0.414957	0.540038	0.376823	0.206433
TCGA-EL-A4JW-01A-11R-A250-07	0.552475	0.559049	0.260022	0.720904	0.468818	0.435405	0.469629	0.590242	0.599604	0.22477	0.440334	0.513499	0.211853	0.681503	0.778638	0.446204	0.745912	0.508353	0.500289	0.50396	0.328084	0.574327	0.416357	0.429313	0.29568
TCGA-EL-A4JX-01A-12R-A250-07	0.0479571	0.752215	0.454557	0.717794	0.667993	0.597366	0.494683	0.618934	0.718738	0.234141	0.456311	0.543008	0.326756	0.617796	0.812888	0.705557	0.777735	0.537868	0.564359	0.578402	0.32834	0.643248	0.449763	0.46507	0.686536
TCGA-EL-A4JZ-01A-11R-A250-07	0	0.589653	0.314056	0.71692	0.634661	0.599325	0.505533	0.617097	0.720406	0.276846	0.416104	0.524425	0.380779	0.653264	0.915912	0.572259	0.758403	0.523448	0.525783	0.565687	0.294646	0.534655	0.437865	0.437965	0.466052
TCGA-EL-A4K0-01A-11R-A250-07	0	0.360167	0.260013	0.697449	0.504156	0.606027	0.494189	0.623286	0.693054	0.302059	0.434755	0.470215	0.276621	0.641144	0.659751	0.476812	0.770311	0.539244	0.550235	0.506798	0.324334	0.48229	0.451906	0.395242	0.413689
TCGA-EL-A4K1-01A-11R-A250-07	0.0496308	0.396187	0.198375	0.707878	0.535215	0.599773	0.469743	0.6233	0.657353	0.195622	0.37385	0.495441	0.331343	0.668634	0.854712	0.440305	0.73707	0.504545	0.546062	0.470438	0.294482	0.494001	0.439113	0.401681	0.417421
TCGA-EL-A4K2-01A-11R-A250-07	0.190046	0.404915	0.232814	0.693292	0.482008	0.491831	0.474624	0.606349	0.69358	0.187931	0.347499	0.563557	0.246574	0.638914	0.808112	0.506648	0.760528	0.481658	0.52872	0.511746	0.293427	0.47607	0.481377	0.398896	0.368571
TCGA-EL-A4K4-01A-11R-A250-07	0.252052	0.475402	0.265216	0.696495	0.518501	0.569985	0.517375	0.647537	0.724683	0.322742	0.46801	0.508622	0.3225	0.654074	0.681102	0.459874	0.746426	0.519309	0.499639	0.527238	0.341132	0.546743	0.393717	0.43574	0.402876
TCGA-EL-A4K6-01A-12R-A250-07	0	0.373383	0.150476	0.705446	0.331264	0.281557	0.477151	0.395493	0.434503	0.0574815	0.176309	0.465487	0.0932847	0.581302	0.992041	0.229496	0.709551	0.537858	0.495635	0.445935	0.188604	0.36176	0.496059	0.296218	0.236182
TCGA-EL-A4K7-01A-11R-A250-07	0	0.354493	0.211248	0.682425	0.415587	0.425049	0.49804	0.56706	0.60138	0.205523	0.382779	0.521806	0.284956	0.653444	0.859323	0.272586	0.691329	0.499092	0.512848	0.466447	0.244796	0.437333	0.504613	0.398339	0.271091
TCGA-EL-A4K9-01A-11R-A250-07	0.282618	0.414639	0.245909	0.699784	0.477536	0.448894	0.473919	0.653444	0.645975	0.284621	0.383811	0.477847	0.337384	0.681636	0.93666	0.455615	0.738862	0.552948	0.568975	0.501684	0.308028	0.503166	0.410825	0.362941	0.323179
TCGA-EL-A4KD-01A-11R-A250-07	0.160791	0.419127	0.219752	0.69583	0.548492	0.444717	0.48811	0.593964	0.621803	0.22668	0.398559	0.523966	0.335702	0.65074	0.914814	0.404678	0.747667	0.550318	0.565404	0.533229	0.288484	0.487451	0.424316	0.378566	0.289752
TCGA-EL-A4KG-01A-11R-A250-07	0	0.696013	0.226071	0.671126	0.49754	0.600345	0.50806	0.612557	0.697028	0.276167	0.433825	0.469715	0.284835	0.640552	0.727482	0.391554	0.73212	0.495812	0.526514	0.472087	0.245768	0.541691	0.492322	0.41608	0.441243
TCGA-EL-A4KH-01A-11R-A250-07	0.189413	0.337598	0.205233	0.678165	0.498765	0.56269	0.508919	0.666464	0.645074	0.24711	0.386153	0.591836	0.306332	0.666059	0.895823	0.422453	0.690412	0.458117	0.539601	0.490005	0.255219	0.480718	0.502994	0.386301	0.341182
TCGA-EL-A4KI-01A-11R-A250-07	0	0.304056	0.142704	0.697283	0.414821	0.32223	0.446556	0.469809	0.454671	0.122231	0.279037	0.48567	0.22069	0.621952	0.892859	0.255806	0.67738	0.442404	0.518432	0.470041	0.287967	0.382271	0.404185	0.390321	0.211098
TCGA-EM-A1CS-01A-11R-A13Y-07	0.158983	0.331213	0.170782	0.68306	0.466388	0.35229	0.497372	0.587509	0.616752	0.237371	0.342609	0.502405	0.256998	0.678875	0.747077	0.410195	0.743565	0.544161	0.536738	0.509854	0.307948	0.438114	0.444537	0.41547	0.212306
TCGA-EM-A1CT-01A-11R-A13Y-07	0.143393	0.434081	0.247628	0.69023	0.496428	0.528241	0.476589	0.620353	0.677253	0.160152	0.363525	0.497256	0.226041	0.678172	0.792634	0.491148	0.754186	0.578373	0.603506	0.473581	0.300158	0.461889	0.482029	0.394898	0.400406
TCGA-EM-A1CU-01A-11R-A13Y-07	0.220206	0.491027	0.195574	0.694424	0.467306	0.470678	0.508836	0.589996	0.645439	0.262993	0.405165	0.507062	0.262217	0.65525	0.844942	0.390455	0.753599	0.567202	0.561849	0.486059	0.268913	0.50306	0.499654	0.429621	0.320764
TCGA-EM-A1CV-01A-11R-A13Y-07	0.0982848	0.270975	0.202517	0.698085	0.456216	0.399471	0.511575	0.586517	0.656146	0.205867	0.322548	0.485303	0.263752	0.662345	0.600801	0.344311	0.771015	0.550724	0.536623	0.477324	0.30433	0.441515	0.498414	0.390961	0.132389
TCGA-EM-A1CW-01A-21R-A13Y-07	0.320542	0.490346	0.412542	0.711978	0.610297	0.38178	0.472901	0.520914	0.552809	0.232451	0.364463	0.479684	0.352498	0.644551	0.727647	0.579956	0.729714	0.496289	0.511359	0.549638	0.349976	0.51397	0.46507	0.415482	0.312531
TCGA-EM-A1YA-01A-11R-A14Y-07	0.751121	0.360315	0.194233	0.688173	0.44183	0.322497	0.445708	0.506074	0.551086	0.285244	0.303994	0.512642	0.16921	0.64195	0.766562	0.367388	0.713539	0.494839	0.517439	0.467437	0.295053	0.425247	0.53014	0.391185	0.204512
TCGA-EM-A1YB-01A-11R-A14Y-07	0.0374525	0.349164	0.20942	0.67881	0.442435	0.282383	0.480618	0.5379	0.573766	0.304797	0.381237	0.483067	0.214488	0.652154	0.760415	0.387454	0.711062	0.524334	0.576832	0.49619	0.324528	0.459199	0.441865	0.419753	0.112904
TCGA-EM-A1YC-01A-11R-A14Y-07	0.0972062	0.301265	0.135709	0.679469	0.436937	0.226685	0.427508	0.478701	0.528495	0.238466	0.315471	0.431518	0.191043	0.624976	0.587299	0.306278	0.684437	0.493709	0.459696	0.498972	0.309199	0.435871	0.48318	0.361731	0.075306
TCGA-EM-A1YD-01A-11R-A14Y-07	0.176195	0.32903	0.311572	0.693811	0.493213	0.391256	0.465241	0.522195	0.549819	0.260452	0.325024	0.529598	0.279627	0.664873	0.77013	0.458019	0.741138	0.488524	0.537933	0.498075	0.317472	0.484161	0.436078	0.382178	0.26176
TCGA-EM-A1YE-01A-11R-A14Y-07	0	0.369975	0.2044	0.670443	0.416007	0.241938	0.43336	0.504605	0.44839	0.175913	0.290192	0.529234	0.346094	0.644179	0.827762	0.340798	0.696375	0.466949	0.4909	0.486446	0.315432	0.408248	0.476699	0.344548	0.251496
TCGA-EM-A22I-01A-11R-A180-07	0.190046	0.432052	0.26632	0.691805	0.508684	0.56492	0.48306	0.607294	0.656365	0.275894	0.387951	0.517738	0.236181	0.639963	0.684505	0.459136	0.76234	0.525802	0.546243	0.508178	0.297088	0.556187	0.446464	0.42148	0.498655
TCGA-EM-A22J-01A-11R-A180-07	0.0797024	0.246084	0.180714	0.67307	0.445435	0.242295	0.485986	0.497304	0.498713	0.194359	0.354631	0.486631	0.360633	0.638019	0.874801	0.367	0.738365	0.539903	0.558137	0.48757	0.328601	0.368348	0.582566	0.442855	0.349525
TCGA-EM-A22K-01A-11R-A180-07	0.264236	0.323711	0.190865	0.695684	0.443467	0.23405	0.505359	0.504396	0.517916	0.195182	0.385237	0.531092	0.291842	0.64469	0.7507	0.349606	0.738004	0.509876	0.542278	0.537924	0.303928	0.406186	0.541028	0.38737	0.237444
TCGA-EM-A22L-01A-11R-A180-07	0.352533	0.177731	0.213991	0.68694	0.312175	0.188183	0.430003	0.455926	0.488088	0.130977	0.302475	0.455189	0.166828	0.636787	0.694056	0.282309	0.753364	0.505556	0.522802	0.503483	0.295572	0.36051	0.400144	0.38019	0.216862
TCGA-EM-A22M-01A-11R-A32Y-07	0	0.611576	0.432188	0.716132	0.667682	0.587384	0.496272	0.615004	0.700103	0.223432	0.434705	0.582585	0.435089	0.643986	0.859707	0.683362	0.756514	0.542414	0.544741	0.54595	0.367476	0.550456	0.420256	0.454463	0.522586
TCGA-EM-A22N-01A-11R-A180-07	0.147567	0.385634	0.299176	0.681065	0.485088	0.365788	0.470682	0.519981	0.541003	0.193796	0.334225	0.432177	0.310017	0.651382	0.894067	0.42097	0.718915	0.497778	0.502605	0.492688	0.329369	0.446096	0.487843	0.376746	0.214117
TCGA-EM-A22O-01A-11R-A180-07	0.275841	0.539173	0.226495	0.687066	0.54292	0.374757	0.488646	0.548934	0.566693	0.234598	0.389097	0.471056	0.364127	0.676564	0.808003	0.417697	0.72376	0.513639	0.574852	0.467707	0.321241	0.463396	0.497896	0.448025	0.262803
TCGA-EM-A22P-01A-11R-A19O-07	0.201006	0.494682	0.504309	0.726843	0.607239	0.703273	0.538888	0.71575	0.669563	0.356338	0.432982	0.474853	0.375511	0.643487	0.935232	0.664289	0.783521	0.593781	0.605655	0.594529	0.287185	0.567242	0.461486	0.447127	0.460947
TCGA-EM-A22Q-01A-11R-A180-07	0	0.394203	0.279626	0.685731	0.584106	0.337371	0.4501	0.511776	0.46156	0.254485	0.390448	0.62797	0.518678	0.659736	0.952906	0.475024	0.669179	0.452378	0.461589	0.535786	0.30829	0.433981	0.504405	0.407731	0.234096
TCGA-EM-A2CJ-01A-11R-A180-07	0.119954	0.30799	0.227418	0.68096	0.331242	0.322065	0.456651	0.511434	0.497993	0.180605	0.291445	0.441139	0.21717	0.652246	0.809594	0.379719	0.732496	0.482392	0.502251	0.528672	0.326108	0.402828	0.472115	0.383274	0.234261
TCGA-EM-A2CK-01A-11R-A180-07	0.578021	0.206581	0.174092	0.686295	0.431802	0.193451	0.472475	0.442526	0.489091	0.143653	0.289189	0.522959	0.20435	0.650531	0.750206	0.415853	0.74168	0.540327	0.503242	0.500395	0.312367	0.416276	0.528514	0.393779	0.171854
TCGA-EM-A2CL-01A-11R-A180-07	0.0457225	0.257319	0.173514	0.704136	0.40506	0.267665	0.449489	0.459424	0.440594	0.124036	0.267507	0.438894	0.246017	0.638054	0.778253	0.330858	0.740001	0.547269	0.508622	0.476547	0.318586	0.410889	0.479177	0.350683	0.187551
TCGA-EM-A2CM-01A-11R-A180-07	0.0847446	0.402294	0.165188	0.705893	0.385528	0.398451	0.466048	0.516619	0.536137	0.185663	0.313493	0.471953	0.222472	0.582674	0.86322	0.263974	0.723251	0.494487	0.524755	0.465786	0.256496	0.41294	0.449635	0.419648	0.311214
TCGA-EM-A2CN-01A-11R-A19O-07	0	0.216058	0.118404	0.705959	0.341447	0.284696	0.487382	0.391385	0.443877	0.122291	0.255575	0.567842	0.21981	0.627611	0.89994	0.258399	0.732926	0.515693	0.479921	0.465177	0.257186	0.362717	0.522088	0.397968	0.226357
TCGA-EM-A2CO-01A-11R-A19O-07	0.0668125	0.303139	0.235953	0.679918	0.424183	0.293307	0.433846	0.492742	0.532611	0.2421	0.335137	0.446276	0.259988	0.642154	0.800209	0.270932	0.679257	0.491098	0.555542	0.473136	0.305019	0.432333	0.490239	0.378191	0.0524727
TCGA-EM-A2CP-01A-11R-A180-07	0.356144	0.704486	0.445463	0.721841	0.742221	0.473815	0.503862	0.57763	0.632288	0.212267	0.414319	0.570296	0.462321	0.639139	0.800757	0.754414	0.777804	0.539389	0.55867	0.625677	0.391387	0.546383	0.494837	0.457384	0.32038
TCGA-EM-A2CQ-01A-11R-A180-07	0.231064	0.434395	0.228168	0.675579	0.421544	0.400315	0.443242	0.560369	0.523025	0.204387	0.337273	0.440682	0.304701	0.652375	0.71881	0.344828	0.726221	0.506443	0.504105	0.492681	0.269972	0.456779	0.443481	0.397707	0.20281
TCGA-EM-A2CR-01A-11R-A180-07	0.281194	0.347939	0.162088	0.679326	0.476367	0.407158	0.46068	0.536814	0.583213	0.245626	0.373861	0.599511	0.367642	0.654048	0.864866	0.367844	0.669947	0.448177	0.570725	0.525749	0.305831	0.422146	0.513711	0.402719	0.138537
TCGA-EM-A2CS-01A-11R-A180-07	0.170951	0.333625	0.191273	0.679804	0.379131	0.469728	0.520581	0.546847	0.614898	0.255784	0.382464	0.501874	0.218486	0.667298	0.72869	0.330247	0.747058	0.521214	0.554931	0.530406	0.352404	0.466222	0.513416	0.426218	0.206762
TCGA-EM-A2CS-06A-11R-A180-07	0.289008	0.349881	0.200631	0.686135	0.408165	0.513732	0.497358	0.567636	0.607879	0.264166	0.386008	0.536195	0.212847	0.663969	0.827872	0.326287	0.712975	0.474037	0.554469	0.529108	0.29025	0.4688	0.519148	0.421985	0.264285
TCGA-EM-A2CT-01A-11R-A180-07	0.255199	0.390936	0.194999	0.687929	0.408246	0.336471	0.450271	0.498434	0.483606	0.207515	0.332926	0.411286	0.267396	0.651801	0.774027	0.359597	0.745939	0.503631	0.50359	0.476074	0.286897	0.446487	0.515935	0.451442	0.138098
TCGA-EM-A2CU-01A-12R-A180-07	0.0490731	0.487907	0.315039	0.719916	0.595839	0.444609	0.490777	0.535225	0.59745	0.299873	0.440623	0.555619	0.313253	0.666849	0.782205	0.552403	0.733842	0.505195	0.48999	0.587276	0.305768	0.475905	0.480373	0.387871	0.321313
TCGA-EM-A2OV-01A-11R-A206-07	0.225152	0.351836	0.249818	0.666339	0.482923	0.294276	0.440357	0.484091	0.480052	0.223394	0.36416	0.424957	0.367442	0.644508	0.663703	0.396334	0.738076	0.534585	0.547486	0.460591	0.345803	0.390692	0.498217	0.394805	0.192052
TCGA-EM-A2OW-01A-11R-A206-07	0.151079	0.354461	0.249711	0.682901	0.479103	0.379836	0.462545	0.529472	0.568754	0.220013	0.359166	0.448119	0.294327	0.628525	0.801416	0.446839	0.734416	0.506821	0.554523	0.507658	0.327155	0.449728	0.517071	0.394126	0.184862
TCGA-EM-A2OX-01A-11R-A206-07	0.0571383	0.45298	0.148623	0.683515	0.493433	0.610864	0.508528	0.586933	0.60752	0.260524	0.395572	0.529342	0.344556	0.674992	0.809979	0.426765	0.748693	0.547587	0.58465	0.524554	0.328578	0.49124	0.414684	0.423001	0.279543
TCGA-EM-A2OY-01A-11R-A206-07	0.0301242	0.283975	0.165328	0.66928	0.430166	0.323001	0.449245	0.48949	0.505862	0.227677	0.311126	0.473886	0.252299	0.618056	0.761842	0.324369	0.720127	0.513639	0.499204	0.468034	0.351017	0.368399	0.491087	0.393657	0.103299
TCGA-EM-A2OZ-01A-11R-A206-07	0.205893	0.489388	0.226529	0.703842	0.508793	0.521157	0.483782	0.584185	0.66821	0.255438	0.379814	0.469243	0.293134	0.673294	0.752895	0.454289	0.759508	0.573535	0.581502	0.484452	0.281508	0.508874	0.402121	0.447931	0.312202
TCGA-EM-A2P0-01A-11R-A206-07	0.221073	0.430712	0.214668	0.676595	0.460785	0.497981	0.501121	0.589629	0.621657	0.255783	0.378553	0.502905	0.29722	0.65448	0.768374	0.37486	0.766941	0.582871	0.574174	0.487457	0.282034	0.536002	0.466232	0.396078	0.21022
TCGA-EM-A2P1-01A-11R-A206-07	0.0352016	0.656167	0.542609	0.726521	0.695569	0.642769	0.499241	0.649949	0.720257	0.300758	0.425316	0.523546	0.388319	0.630177	0.770899	0.757493	0.807376	0.627337	0.570404	0.586168	0.36382	0.625198	0.430591	0.475626	0.594325
TCGA-EM-A2P1-06A-11R-A206-07	0.128689	0.570065	0.497024	0.719869	0.680024	0.658963	0.511047	0.675499	0.727727	0.250055	0.43549	0.501113	0.281993	0.630295	0.701191	0.673745	0.793653	0.61272	0.561637	0.565994	0.356462	0.591648	0.460555	0.457531	0.463143
TCGA-EM-A2P2-01A-11R-A206-07	0.0450235	0.436541	0.152867	0.6992	0.331246	0.284031	0.480214	0.409467	0.482083	0.163256	0.362833	0.443901	0.185735	0.637643	0.84615	0.223473	0.735421	0.552292	0.508513	0.510676	0.330819	0.430622	0.487059	0.402659	0.26884
TCGA-EM-A2P3-01A-11R-A206-07	0.303342	0.438864	0.233841	0.6768	0.483784	0.567336	0.511459	0.645172	0.683058	0.285932	0.382091	0.44256	0.29061	0.663539	0.721554	0.409181	0.760048	0.524784	0.522587	0.494175	0.291488	0.533283	0.509419	0.417239	0.432186
TCGA-EM-A3AI-01A-11R-A206-07	0.0486547	0.179614	0.158469	0.655206	0.2641	0.260111	0.437281	0.448076	0.420965	0.145263	0.282007	0.479096	0.248038	0.634713	0.78226	0.244601	0.703638	0.446319	0.429877	0.476384	0.252016	0.363986	0.473954	0.381462	0.151655
TCGA-EM-A3AJ-01A-11R-A206-07	0.100036	0.532783	0.445539	0.722855	0.609849	0.421792	0.470503	0.612965	0.571484	0.166149	0.370061	0.550103	0.335413	0.640938	0.847083	0.713206	0.775052	0.560414	0.576988	0.562899	0.326499	0.504774	0.4487	0.404305	0.31533
TCGA-EM-A3AK-01A-11R-A206-07	0.0897693	0.406794	0.248867	0.708634	0.48249	0.54334	0.507981	0.633863	0.672792	0.322144	0.370535	0.50979	0.295356	0.646453	0.737033	0.492879	0.756066	0.524891	0.503417	0.534897	0.318956	0.509636	0.49007	0.43004	0.353258
TCGA-EM-A3AL-01A-11R-A206-07	0	0.268036	0.218486	0.691302	0.454316	0.319038	0.44015	0.494239	0.493713	0.128474	0.286037	0.393115	0.306911	0.626689	0.875569	0.351392	0.742977	0.488075	0.522206	0.475944	0.329839	0.392672	0.430274	0.384056	0.175366
TCGA-EM-A3AN-01A-11R-A206-07	0	0.365676	0.189203	0.694432	0.514325	0.510246	0.512604	0.610154	0.641435	0.189146	0.340944	0.461616	0.318101	0.63737	0.741863	0.444693	0.748684	0.512049	0.477056	0.530106	0.310555	0.500038	0.450421	0.41819	0.30567
TCGA-EM-A3AO-01A-11R-A206-07	0	0.468877	0.359437	0.698978	0.650832	0.568291	0.484824	0.587448	0.626157	0.296351	0.388265	0.585309	0.340682	0.649962	0.913222	0.533993	0.746687	0.550968	0.574523	0.533792	0.288313	0.505348	0.476467	0.387497	0.415116
TCGA-EM-A3AP-01A-12R-A20F-07	0.472072	0.303414	0.193292	0.680327	0.348206	0.341411	0.440575	0.547044	0.594418	0.172977	0.312542	0.493455	0.224616	0.632091	0.797135	0.327882	0.737616	0.491734	0.521653	0.511134	0.300642	0.403764	0.427406	0.375924	0.101542
TCGA-EM-A3AQ-01A-11R-A20F-07	0	0.327165	0.250556	0.693363	0.523618	0.478173	0.475174	0.592277	0.576076	0.244294	0.354663	0.601407	0.399767	0.663332	0.849608	0.414797	0.73731	0.488516	0.528639	0.509507	0.29243	0.444579	0.492446	0.368538	0.284044
TCGA-EM-A3AR-01A-12R-A20F-07	0	0.413482	0.216193	0.690798	0.453114	0.514915	0.486354	0.655559	0.597634	0.255018	0.322495	0.503527	0.221305	0.661187	0.712333	0.448426	0.75215	0.541671	0.499102	0.51037	0.317472	0.539884	0.50366	0.409397	0.339755
TCGA-EM-A3FJ-01A-11R-A21D-07	0.179511	0.397829	0.200138	0.701766	0.51496	0.574306	0.508789	0.624135	0.610438	0.192564	0.343604	0.531057	0.303624	0.663088	0.757835	0.447616	0.740478	0.509036	0.490755	0.479506	0.284237	0.486105	0.468719	0.399862	0.347549
TCGA-EM-A3FK-01A-11R-A21D-07	0.219835	0.46426	0.16848	0.683141	0.348004	0.308454	0.462766	0.531165	0.613957	0.221001	0.357999	0.442822	0.254602	0.648508	0.518415	0.334686	0.733403	0.526387	0.521899	0.475789	0.318257	0.534135	0.461781	0.425607	0.157912
TCGA-EM-A3FL-01A-11R-A21D-07	0.149259	0.358282	0.429764	0.674676	0.46694	0.34177	0.436538	0.530025	0.548016	0.203166	0.262809	0.406978	0.188677	0.628216	0.585158	0.499103	0.729939	0.497046	0.50271	0.550058	0.308952	0.454558	0.538696	0.389845	0.233767
TCGA-EM-A3FM-01A-11R-A21D-07	0	0.520851	0.281053	0.695662	0.550382	0.624755	0.469667	0.657684	0.697734	0.259209	0.450497	0.536633	0.343673	0.640233	0.757561	0.490392	0.69717	0.509718	0.564417	0.508535	0.296217	0.508544	0.483394	0.422822	0.544981
TCGA-EM-A3FN-01A-11R-A21D-07	0.213752	0.322396	0.225565	0.701564	0.487189	0.331502	0.450769	0.496454	0.467778	0.163155	0.318853	0.421655	0.337209	0.642703	0.89242	0.320225	0.705374	0.461442	0.48244	0.491069	0.327109	0.380593	0.48399	0.377823	0.316318
TCGA-EM-A3FO-01A-11R-A21D-07	0.0423642	0.35417	0.126355	0.701673	0.418029	0.460033	0.484657	0.523356	0.593108	0.173749	0.354919	0.540122	0.184644	0.640471	0.659202	0.287597	0.734988	0.55257	0.528782	0.486606	0.265628	0.542301	0.411451	0.403385	0.303859
TCGA-EM-A3FP-01A-11R-A21D-07	0.0822938	0.403826	0.373619	0.695452	0.576678	0.406315	0.447464	0.511701	0.566767	0.226837	0.390259	0.572562	0.337769	0.664541	0.818102	0.607846	0.71533	0.471682	0.477709	0.592597	0.341756	0.463462	0.506251	0.425867	0.32005
TCGA-EM-A3FQ-01A-11R-A21D-07	0.187894	0.572659	0.407424	0.707544	0.623066	0.717476	0.492872	0.70812	0.715743	0.306997	0.43718	0.5717	0.385712	0.639755	0.718151	0.633716	0.756198	0.528748	0.509195	0.588409	0.292711	0.598203	0.438151	0.454961	0.543828
TCGA-EM-A3FQ-06A-11R-A21D-07	0	0.425124	0.28714	0.702129	0.588877	0.500487	0.488719	0.568805	0.561272	0.177505	0.385239	0.634896	0.313055	0.65619	0.867885	0.449994	0.737071	0.464802	0.535217	0.533819	0.263529	0.438942	0.504912	0.375145	0.342884
TCGA-EM-A3FR-01A-11R-A220-07	0.252537	0.423437	0.246673	0.695061	0.457942	0.325853	0.460196	0.515741	0.518722	0.175974	0.299006	0.447188	0.234298	0.627761	0.717163	0.358084	0.755323	0.492	0.495966	0.528901	0.299997	0.437887	0.523657	0.371621	0.256051
TCGA-EM-A3O3-01A-11R-A220-07	0.0607392	0.528509	0.405662	0.712154	0.608826	0.706037	0.472916	0.660535	0.711498	0.316261	0.475371	0.547723	0.342966	0.598798	0.796915	0.60333	0.744629	0.465849	0.548286	0.598802	0.286531	0.561606	0.439781	0.444398	0.582524
TCGA-EM-A3O6-01A-11R-A220-07	0.185105	0.281384	0.235019	0.677244	0.476497	0.356316	0.463853	0.508764	0.459525	0.163788	0.345445	0.442379	0.351148	0.621541	0.886986	0.346826	0.70938	0.459179	0.492454	0.483952	0.347019	0.398141	0.487607	0.42289	0.286898
TCGA-EM-A3O7-01A-11R-A220-07	0.209516	0.289689	0.170637	0.691272	0.530333	0.389314	0.496613	0.621368	0.599123	0.207342	0.323954	0.521772	0.29526	0.681853	0.761787	0.443371	0.751179	0.519649	0.521588	0.46278	0.277149	0.442357	0.460115	0.395687	0.202152
TCGA-EM-A3O8-01A-11R-A220-07	0.320427	0.281633	0.181601	0.689938	0.400492	0.166722	0.489465	0.452167	0.47487	0.15274	0.297971	0.502908	0.218549	0.614258	0.721774	0.257232	0.739851	0.503894	0.476278	0.540361	0.292019	0.38738	0.456907	0.36214	0.216422
TCGA-EM-A3OA-01A-11R-A220-07	0.049352	0.358128	0.208876	0.676842	0.451926	0.25819	0.449124	0.449259	0.428976	0.154364	0.242821	0.41714	0.245163	0.624752	0.832098	0.369038	0.743908	0.487283	0.503139	0.474599	0.314934	0.403361	0.492424	0.375222	0.19809
TCGA-EM-A3OB-01A-11R-A220-07	0.186754	0.232837	0.157564	0.706889	0.367098	0.249788	0.467418	0.410668	0.472728	0.174889	0.298447	0.508202	0.156868	0.611199	0.806795	0.293477	0.725916	0.496081	0.455163	0.52012	0.30071	0.387583	0.512703	0.353438	0.182721
TCGA-EM-A3ST-01A-11R-A22U-07	0	0.45685	0.166004	0.688999	0.483729	0.253845	0.452887	0.439299	0.4318	0.116574	0.375801	0.476142	0.303785	0.637225	0.914979	0.334369	0.714867	0.457878	0.442797	0.52082	0.31342	0.367171	0.419179	0.406805	0.216313
TCGA-EM-A3SU-01A-11R-A22U-07	0.047678	0.572938	0.425098	0.697745	0.630772	0.636205	0.487839	0.677891	0.744218	0.281769	0.443053	0.527166	0.340585	0.627471	0.839563	0.543213	0.729841	0.485389	0.553348	0.536271	0.300814	0.541785	0.492806	0.413931	0.402602
TCGA-EM-A3SU-06A-11R-A22U-07	0	0.611187	0.562328	0.728756	0.686826	0.742383	0.498983	0.725157	0.762647	0.390356	0.447297	0.513006	0.328578	0.625839	0.837368	0.7112	0.782569	0.570742	0.544447	0.586493	0.308407	0.595575	0.433857	0.435135	0.56227
TCGA-EM-A3SX-01A-11R-A22U-07	0	0.377335	0.20965	0.703405	0.514093	0.340598	0.501206	0.514819	0.517129	0.244601	0.368971	0.531497	0.25713	0.667097	0.888358	0.399921	0.757088	0.527553	0.538444	0.533302	0.301112	0.443723	0.453565	0.380367	0.195785
TCGA-EM-A3SY-01A-11R-A22U-07	0.0289934	0.362982	0.195842	0.686343	0.524411	0.425693	0.457459	0.559915	0.589714	0.339783	0.371789	0.474328	0.239767	0.609504	0.742302	0.437069	0.72301	0.565244	0.560424	0.493785	0.326548	0.430246	0.502498	0.437351	0.284044
TCGA-EM-A3SZ-01A-11R-A22U-07	0.160791	0.528028	0.392534	0.695964	0.511024	0.539322	0.487796	0.58878	0.640639	0.238913	0.382382	0.481398	0.273852	0.633283	0.672704	0.521676	0.757109	0.522038	0.502491	0.532444	0.326113	0.544464	0.439477	0.41729	0.427905
TCGA-EM-A4FF-01A-11R-A250-07	0.063641	0.535977	0.307858	0.701027	0.514035	0.492893	0.486367	0.582314	0.643656	0.175458	0.372937	0.477241	0.241048	0.639202	0.801636	0.491304	0.760841	0.507649	0.504027	0.507437	0.258581	0.513772	0.478285	0.401643	0.423898
TCGA-EM-A4FH-01A-11R-A250-07	0.131326	0.22157	0.193427	0.683631	0.41544	0.304189	0.476387	0.464093	0.414909	0.151217	0.283579	0.510547	0.260098	0.628556	0.781602	0.277404	0.720212	0.511281	0.514651	0.456428	0.344243	0.37513	0.507644	0.36741	0.254899
TCGA-EM-A4FK-01A-11R-A250-07	0.396708	0.329306	0.164191	0.685046	0.408068	0.203925	0.469364	0.429589	0.452208	0.210291	0.326855	0.430146	0.21685	0.617433	0.873648	0.275169	0.724203	0.532985	0.475798	0.484292	0.349378	0.41794	0.562133	0.433811	0.101707
TCGA-EM-A4FM-01A-11R-A250-07	0.0511633	0.562092	0.243551	0.704851	0.545943	0.63035	0.483385	0.642661	0.662651	0.287234	0.385776	0.52326	0.322715	0.639429	0.797794	0.47188	0.748766	0.513499	0.536659	0.524173	0.297528	0.519248	0.473487	0.456341	0.615786
TCGA-EM-A4FN-01A-11R-A250-07	0.0373119	0.531012	0.210459	0.682417	0.507892	0.611534	0.476274	0.629866	0.68645	0.20629	0.378721	0.544094	0.24401	0.649004	0.866019	0.475914	0.739863	0.488541	0.551801	0.477247	0.245154	0.481025	0.4783	0.400244	0.419891
TCGA-EM-A4FO-01A-11R-A250-07	0.106616	0.569234	0.55188	0.72979	0.673288	0.53512	0.48012	0.622357	0.68414	0.295764	0.385234	0.578107	0.409458	0.664366	0.913771	0.738976	0.780987	0.572202	0.556529	0.604754	0.330864	0.553687	0.40423	0.460525	0.475163
TCGA-EM-A4FQ-01A-11R-A250-07	0	0.442685	0.362975	0.700551	0.569067	0.635078	0.48039	0.616846	0.694106	0.238945	0.418961	0.48896	0.293422	0.634176	0.76305	0.52303	0.744117	0.497453	0.569815	0.520648	0.296213	0.467974	0.423154	0.400404	0.378835
TCGA-EM-A4FR-01A-11R-A250-07	0	0.280018	0.165956	0.702154	0.453311	0.324011	0.474684	0.459775	0.561513	0.149812	0.319817	0.55399	0.263166	0.640652	0.89983	0.361817	0.725065	0.535843	0.524786	0.523517	0.229528	0.382192	0.4181	0.347653	0.247983
TCGA-EM-A4FU-01A-11R-A250-07	0.213129	0.347649	0.248527	0.69452	0.475663	0.332709	0.45837	0.505203	0.571951	0.278736	0.336443	0.52857	0.29023	0.623319	0.90197	0.403644	0.744034	0.534978	0.571863	0.518939	0.287687	0.433274	0.42212	0.399387	0.152423
TCGA-EM-A4FV-01A-11R-A250-07	0.064331	0.536978	0.396955	0.709787	0.591869	0.451894	0.505323	0.621819	0.661763	0.224602	0.37544	0.543913	0.362719	0.643478	0.843954	0.583613	0.772313	0.516937	0.530872	0.53665	0.287946	0.513724	0.506899	0.414788	0.442121
TCGA-EM-A4G1-01A-11R-A250-07	0.163628	0.378132	0.205666	0.703597	0.435674	0.506038	0.483329	0.596289	0.58243	0.238757	0.342994	0.473173	0.253732	0.603918	0.830068	0.452409	0.758227	0.507813	0.556845	0.489491	0.264729	0.450244	0.522634	0.356889	0.31319
TCGA-ET-A25G-01A-11R-A16R-07	0.0882773	0.36493	0.249446	0.668265	0.388161	0.54795	0.486076	0.583477	0.65552	0.248108	0.420915	0.460341	0.167078	0.633112	0.558648	0.395333	0.733625	0.523045	0.535448	0.489148	0.275527	0.540239	0.429979	0.441121	0.429332
TCGA-ET-A25I-01A-11R-A16R-07	0.0806577	0.389111	0.330125	0.703267	0.589411	0.363602	0.459428	0.508931	0.546233	0.187775	0.340199	0.548603	0.403776	0.62253	0.807728	0.558276	0.734341	0.498676	0.531901	0.541808	0.320738	0.460814	0.518044	0.374606	0.341621
TCGA-ET-A25J-01A-11R-A16R-07	0	0.480975	0.255775	0.692445	0.508058	0.534717	0.479837	0.602246	0.658214	0.251239	0.359353	0.476959	0.303633	0.67104	0.665788	0.4556	0.752579	0.518143	0.572458	0.519499	0.308978	0.46574	0.481176	0.435865	0.388002
TCGA-ET-A25K-01A-11R-A16R-07	0	0.423073	0.211472	0.704101	0.48623	0.425741	0.498854	0.571432	0.598595	0.258309	0.407768	0.588397	0.208275	0.665376	0.848894	0.316428	0.734335	0.527482	0.508115	0.510637	0.338776	0.501644	0.441587	0.415239	0.137274
TCGA-ET-A25L-01A-11R-A16R-07	0.187514	0.418098	0.27666	0.693413	0.486072	0.655595	0.519582	0.646933	0.66823	0.349033	0.438012	0.488933	0.224286	0.665591	0.758878	0.443185	0.743267	0.538335	0.584843	0.526485	0.323673	0.553633	0.464211	0.406956	0.536363
TCGA-ET-A25M-01A-11R-A16R-07	0.131985	0.419138	0.230599	0.705494	0.482249	0.547414	0.51037	0.602045	0.640905	0.260009	0.396603	0.517201	0.257674	0.682225	0.70926	0.385109	0.730891	0.562372	0.535895	0.488622	0.330241	0.510888	0.524146	0.435648	0.355288
TCGA-ET-A25N-01A-11R-A16R-07	0.374177	0.431413	0.219428	0.702462	0.476149	0.499099	0.504286	0.605597	0.670225	0.228597	0.512119	0.548519	0.23668	0.656738	0.699105	0.377088	0.745529	0.537558	0.52999	0.497224	0.32272	0.542706	0.472995	0.423297	0.0857896
TCGA-ET-A25O-01A-11R-A16R-07	0.0935602	0.322549	0.158591	0.693592	0.429488	0.282375	0.481314	0.492621	0.559636	0.190854	0.323809	0.517791	0.159286	0.671617	0.710632	0.316049	0.738182	0.521007	0.503102	0.449961	0.278747	0.39715	0.443951	0.444561	0.209287
TCGA-ET-A25P-01A-11R-A16R-07	0.154972	0.390163	0.22938	0.688595	0.426625	0.367583	0.478103	0.49907	0.509479	0.294705	0.348542	0.51761	0.304013	0.635201	0.77271	0.354846	0.737908	0.481454	0.546286	0.524771	0.302658	0.413128	0.458502	0.383654	0.248587
TCGA-ET-A25R-01A-11R-A16R-07	0	0.504251	0.278386	0.666626	0.43689	0.584341	0.483104	0.643998	0.662678	0.25393	0.386805	0.508356	0.205484	0.651114	0.690872	0.459793	0.740658	0.536996	0.557282	0.493324	0.257037	0.527492	0.510589	0.430513	0.601076
TCGA-ET-A2MX-01A-11R-A23N-07	0.15043	0.309288	0.219227	0.705831	0.452249	0.442128	0.458845	0.535326	0.645845	0.211118	0.322033	0.560442	0.217053	0.621825	0.806027	0.286643	0.704305	0.517943	0.538171	0.4695	0.286406	0.441228	0.472962	0.424725	0.290356
TCGA-ET-A2MY-01A-11R-A18C-07	0.0480967	0.429226	0.293942	0.692674	0.490184	0.590087	0.481271	0.596546	0.639037	0.238843	0.356411	0.463051	0.293109	0.648139	0.718865	0.391441	0.753103	0.512562	0.487258	0.47922	0.304456	0.462428	0.46996	0.4026	0.363028
TCGA-ET-A2MZ-01A-12R-A19O-07	0.0945063	0.371646	0.248124	0.685688	0.45233	0.412314	0.467395	0.607235	0.667026	0.326897	0.387099	0.478369	0.231448	0.663909	0.855096	0.433875	0.735139	0.55667	0.565235	0.517589	0.285074	0.466021	0.508461	0.421637	0.264285
TCGA-ET-A2N0-01A-11R-A18C-07	0.0430645	0.496253	0.449703	0.690711	0.602476	0.616549	0.477675	0.612798	0.62326	0.258535	0.38056	0.594525	0.364427	0.663922	0.769362	0.547968	0.689917	0.446644	0.485172	0.541473	0.301748	0.554362	0.497196	0.419049	0.380482
TCGA-ET-A2N3-01B-21R-A23N-07	0.0533894	0.150162	0.138223	0.696561	0.41618	0.258366	0.443444	0.414181	0.384184	0.11837	0.263449	0.479453	0.247044	0.619572	0.852462	0.246072	0.723421	0.441913	0.494232	0.471243	0.234249	0.396251	0.49526	0.328912	0.150392
TCGA-ET-A2N4-01A-12R-A19O-07	0.0582472	0.410221	0.207823	0.710988	0.428009	0.402381	0.499729	0.573249	0.603668	0.255169	0.362893	0.490995	0.249756	0.641649	0.773204	0.376275	0.732248	0.504714	0.544126	0.506213	0.286019	0.414719	0.410285	0.359484	0.186069
TCGA-ET-A2N5-01A-11R-A18C-07	0.308244	0.263165	0.220157	0.712915	0.44729	0.229405	0.494149	0.490381	0.50929	0.210625	0.332901	0.479067	0.267851	0.639806	0.800648	0.418006	0.741396	0.498879	0.498885	0.542508	0.339983	0.426706	0.500543	0.351742	0.0604314
TCGA-ET-A39I-01A-11R-A19O-07	0.216734	0.30929	0.239127	0.690429	0.42178	0.236341	0.490633	0.46604	0.497481	0.2157	0.335027	0.513565	0.308516	0.667024	0.584061	0.380787	0.734	0.49738	0.472873	0.538245	0.313376	0.422133	0.445201	0.383073	0.186893
TCGA-ET-A39J-01A-11R-A19O-07	0.115566	0.478163	0.201935	0.707612	0.463559	0.437674	0.509035	0.574305	0.603504	0.292844	0.383973	0.525459	0.262775	0.669206	0.808771	0.341802	0.732778	0.516102	0.514555	0.495348	0.306056	0.540489	0.469411	0.448109	0.224765
TCGA-ET-A39K-01A-11R-A19O-07	0.19131	0.420121	0.265286	0.707216	0.617375	0.625421	0.492764	0.608896	0.62588	0.280305	0.421908	0.603333	0.361562	0.644286	0.838465	0.506603	0.725908	0.485019	0.547575	0.522241	0.301574	0.509535	0.52351	0.367901	0.300071
TCGA-ET-A39L-01A-12R-A19O-07	0.330903	0.343737	0.199038	0.70049	0.502697	0.308117	0.507968	0.57423	0.572068	0.283019	0.390272	0.560921	0.285343	0.67271	0.763928	0.437985	0.740859	0.520636	0.570261	0.518052	0.336473	0.449008	0.496144	0.407527	0.251825
TCGA-ET-A39M-01A-11R-A19O-07	0.0422241	0.453353	0.441337	0.69807	0.647115	0.560742	0.486962	0.644046	0.6999	0.244151	0.427323	0.657209	0.408957	0.648405	0.892969	0.664225	0.725529	0.52452	0.548895	0.561042	0.29855	0.524798	0.421093	0.391545	0.389209
TCGA-ET-A39N-01A-11R-A19O-07	0.141564	0.418439	0.190348	0.676687	0.477645	0.32553	0.468214	0.55517	0.463085	0.171292	0.36907	0.542981	0.288148	0.648623	0.847247	0.3479	0.687169	0.490164	0.432872	0.465139	0.303082	0.431117	0.384576	0.412467	0.192272
TCGA-ET-A39O-01A-11R-A19O-07	0.194844	0.618656	0.302271	0.691666	0.57191	0.507559	0.488972	0.605982	0.724932	0.254515	0.447138	0.495564	0.33158	0.636601	0.700807	0.518342	0.745923	0.556355	0.52792	0.542574	0.297738	0.538381	0.463724	0.445952	0.501125
TCGA-ET-A39P-01A-21R-A19O-07	0.145612	0.362758	0.231078	0.689926	0.398071	0.547047	0.482808	0.603643	0.634782	0.258177	0.389318	0.489161	0.28894	0.659425	0.707229	0.348255	0.743254	0.51145	0.514637	0.499503	0.277247	0.491365	0.470296	0.406035	0.360228
TCGA-ET-A39R-01A-11R-A19O-07	0.0621217	0.666428	0.358846	0.717545	0.696355	0.463792	0.467346	0.59447	0.656239	0.187023	0.406893	0.578331	0.491975	0.641575	0.799769	0.694638	0.784041	0.511324	0.537071	0.576328	0.3083	0.577878	0.50501	0.466165	0.543005
TCGA-ET-A39S-01A-11R-A19O-07	0.0611541	0.344908	0.278018	0.703506	0.471582	0.479242	0.493695	0.607355	0.6282	0.291683	0.373394	0.586102	0.227027	0.67706	0.80921	0.408657	0.751541	0.506842	0.544443	0.521776	0.276757	0.541817	0.474613	0.40003	0.318843
TCGA-ET-A39T-01A-11R-A19O-07	0.342555	0.414715	0.200206	0.687104	0.480702	0.378676	0.471536	0.559988	0.606746	0.15918	0.356939	0.425653	0.203171	0.662515	0.672265	0.415233	0.742573	0.504362	0.507399	0.466022	0.286644	0.482911	0.500401	0.436181	0.208519
TCGA-ET-A3BN-01A-11R-A19O-07	0.441802	0.356997	0.166883	0.684361	0.410827	0.427403	0.489243	0.557093	0.630151	0.194782	0.367405	0.484101	0.155763	0.64775	0.627038	0.324751	0.753343	0.524895	0.485804	0.474424	0.28454	0.493513	0.440714	0.394521	0.243976
TCGA-ET-A3BO-01A-11R-A19O-07	0.141171	0.533701	0.366053	0.713012	0.612016	0.533784	0.505344	0.628947	0.633788	0.252476	0.391973	0.52084	0.393156	0.653381	0.700697	0.612789	0.781256	0.549144	0.558688	0.526577	0.294905	0.534589	0.484104	0.437912	0.596355
TCGA-ET-A3BP-01A-21R-A19O-07	0.175557	0.432249	0.219905	0.696334	0.517209	0.354854	0.483363	0.565206	0.568778	0.243979	0.371169	0.507696	0.296745	0.661274	0.864372	0.450124	0.72952	0.509243	0.523572	0.504656	0.320669	0.45092	0.492331	0.385921	0.277622
TCGA-ET-A3BQ-01B-11R-A206-07	0.131721	0.4129	0.183867	0.702562	0.48866	0.489174	0.504571	0.59783	0.619791	0.295804	0.397963	0.564157	0.287116	0.67828	0.790164	0.410453	0.748176	0.504193	0.537131	0.517848	0.303949	0.523768	0.494961	0.413409	0.23975
TCGA-ET-A3BS-01A-11R-A206-07	0	0.594779	0.417618	0.718052	0.62068	0.546668	0.5124	0.620001	0.712449	0.264313	0.364007	0.468678	0.32279	0.635328	0.825292	0.674002	0.789241	0.593489	0.583804	0.539936	0.329305	0.564394	0.491113	0.449866	0.39113
TCGA-ET-A3BT-01A-11R-A19O-07	0.183455	0.440945	0.316152	0.683314	0.491675	0.518885	0.491714	0.628157	0.665889	0.275824	0.387851	0.523322	0.287902	0.651722	0.745595	0.42188	0.759015	0.509468	0.553808	0.51283	0.280006	0.511689	0.46054	0.460401	0.415281
TCGA-ET-A3BU-01A-11R-A19O-07	0.264717	0.48465	0.22983	0.681312	0.454319	0.507511	0.511399	0.596127	0.645031	0.313434	0.42642	0.515032	0.258105	0.660197	0.830562	0.415631	0.75545	0.558777	0.534446	0.500531	0.299773	0.536982	0.416783	0.442687	0.342939
TCGA-ET-A3BV-01A-11R-A19O-07	0.126709	0.540035	0.258878	0.699466	0.527603	0.693446	0.496065	0.691379	0.679961	0.487648	0.459165	0.540296	0.306145	0.640825	0.705966	0.557432	0.751807	0.541633	0.502047	0.555998	0.340723	0.614675	0.377151	0.45783	0.756079
TCGA-ET-A3BW-01A-11R-A19O-07	0.0684645	0.285656	0.131375	0.683302	0.4299	0.249203	0.504452	0.521293	0.52584	0.173499	0.371992	0.475949	0.200924	0.668639	0.660684	0.340777	0.760505	0.532451	0.534	0.467884	0.301532	0.419129	0.497181	0.424089	0.135243
TCGA-ET-A3BX-01A-11R-A19O-07	0.34153	0.570617	0.233259	0.675117	0.440611	0.576188	0.501413	0.613594	0.669059	0.265091	0.405842	0.417281	0.171361	0.639958	0.676711	0.392968	0.753808	0.579257	0.577477	0.475844	0.2806	0.540081	0.381899	0.450896	0.357155
TCGA-ET-A3DO-01A-11R-A19O-07	0.203514	0.673384	0.421377	0.712817	0.653303	0.6198	0.487706	0.60605	0.69808	0.272495	0.432657	0.504661	0.372955	0.629632	0.725287	0.672466	0.785334	0.534673	0.520976	0.56337	0.34239	0.616284	0.453547	0.482894	0.543334
TCGA-ET-A3DP-01A-11R-A21D-07	0.14274	0.440236	0.259698	0.716308	0.567662	0.518433	0.517214	0.692317	0.673068	0.289214	0.492179	0.541059	0.327294	0.649577	0.684889	0.508137	0.757719	0.537489	0.543111	0.517645	0.292098	0.499638	0.483369	0.392904	0.354026
TCGA-ET-A3DQ-01A-11R-A19O-07	0.11929	0.522337	0.452644	0.707252	0.596152	0.505739	0.508351	0.577924	0.614814	0.301642	0.420572	0.613541	0.236755	0.656065	0.68928	0.662913	0.756015	0.540064	0.535632	0.630671	0.311114	0.564675	0.4511	0.433814	0.345573
TCGA-ET-A3DR-01A-11R-A19O-07	0.17645	0.298554	0.186713	0.663972	0.410073	0.380499	0.490667	0.573628	0.582018	0.222338	0.331288	0.507996	0.219179	0.668524	0.67221	0.326259	0.742315	0.521672	0.525316	0.488588	0.31689	0.561683	0.442356	0.401651	0.21269
TCGA-ET-A3DS-01A-11R-A19O-07	0	0.382421	0.37611	0.683544	0.438444	0.420445	0.461271	0.531835	0.457676	0.217547	0.289352	0.47432	0.200199	0.622536	0.714858	0.464392	0.760473	0.493768	0.479108	0.523847	0.330478	0.450611	0.523391	0.415734	0.27883
TCGA-ET-A3DT-01A-11R-A19O-07	0.0780633	0.652312	0.513243	0.735818	0.688849	0.517399	0.504571	0.627065	0.689229	0.255583	0.425131	0.56142	0.489016	0.64565	0.761513	0.732748	0.789558	0.573042	0.535239	0.57857	0.396561	0.59811	0.493441	0.433385	0.412207
TCGA-ET-A3DU-01A-11R-A19O-07	0.0357647	0.675281	0.469828	0.730593	0.701414	0.589965	0.490312	0.655433	0.69826	0.294471	0.454064	0.578433	0.521133	0.654313	0.755749	0.689895	0.755644	0.510788	0.54378	0.560707	0.352922	0.620606	0.441683	0.443226	0.560239
TCGA-ET-A3DV-01A-12R-A206-07	0.0458623	0.340901	0.152559	0.67848	0.306711	0.324916	0.456386	0.445311	0.501614	0.161858	0.280162	0.422552	0.141453	0.63215	0.713266	0.228589	0.706052	0.468792	0.496569	0.481512	0.274576	0.381168	0.518463	0.38621	0.14183
TCGA-ET-A3DW-01A-11R-A19O-07	0.200002	0.552926	0.272522	0.692587	0.444583	0.548717	0.46963	0.608628	0.625066	0.163971	0.357949	0.419328	0.312571	0.635986	0.633624	0.503317	0.762323	0.540588	0.515665	0.528569	0.266671	0.518275	0.452919	0.421008	0.605357
TCGA-ET-A40P-01A-11R-A23N-07	0.102725	0.38425	0.22568	0.707247	0.550837	0.367141	0.474776	0.538239	0.580488	0.245378	0.35613	0.628826	0.322835	0.652797	0.910698	0.491112	0.724218	0.47228	0.504585	0.542501	0.28493	0.485108	0.388896	0.377434	0.111861
TCGA-ET-A40Q-01A-11R-A23N-07	0.0268709	0.506576	0.306744	0.697129	0.538657	0.617316	0.489459	0.641662	0.708844	0.247059	0.40065	0.559501	0.350244	0.643149	0.73363	0.534212	0.751787	0.552626	0.531155	0.522195	0.279227	0.530014	0.440636	0.421048	0.509358
TCGA-ET-A40R-01A-11R-A23N-07	0.134221	0.367344	0.400091	0.698815	0.563557	0.473867	0.496343	0.604841	0.643295	0.190826	0.344359	0.604118	0.365046	0.667089	0.850266	0.55305	0.749322	0.478334	0.511655	0.557762	0.285474	0.5033	0.348369	0.432634	0.360338
TCGA-ET-A40S-01A-11R-A23N-07	0.118626	0.599859	0.316934	0.713714	0.607321	0.593708	0.476355	0.637175	0.643003	0.405733	0.410026	0.555227	0.225554	0.612621	0.742082	0.566177	0.758244	0.541502	0.560355	0.603824	0.252932	0.543161	0.47193	0.381271	0.464899
TCGA-ET-A40T-01A-11R-A23N-07	0.105276	0.469792	0.335539	0.691846	0.513781	0.503537	0.49707	0.599426	0.681631	0.235508	0.373867	0.558953	0.310698	0.652603	0.826884	0.55738	0.767946	0.520372	0.535258	0.538058	0.291459	0.550262	0.454373	0.408312	0.380207
TCGA-ET-A4KN-01A-11R-A250-07	0	0.5865	0.475527	0.694887	0.699108	0.685219	0.476505	0.632108	0.691018	0.283028	0.48911	0.598167	0.35556	0.654398	0.911301	0.616955	0.661881	0.431312	0.532016	0.56811	0.339938	0.595942	0.538535	0.416578	0.42033
TCGA-ET-A4KQ-01A-12R-A250-07	0.0434845	0.214509	0.192078	0.701855	0.439061	0.323057	0.483472	0.483758	0.512371	0.243118	0.328407	0.553685	0.249929	0.651481	0.691201	0.32551	0.739223	0.500414	0.502695	0.516237	0.304724	0.408148	0.483932	0.375288	0.175696
TCGA-FE-A22Z-01A-11R-A16R-07	0.116099	0.453915	0.25075	0.666361	0.3967	0.59412	0.49207	0.605992	0.689989	0.297569	0.433108	0.499456	0.218813	0.648147	0.769801	0.360772	0.733613	0.534319	0.573734	0.512399	0.303846	0.505141	0.483181	0.459037	0.394753
TCGA-FE-A230-01A-11R-A14Y-07	0.167358	0.625797	0.394656	0.698848	0.593424	0.453576	0.491199	0.555785	0.635349	0.186091	0.396891	0.471243	0.356958	0.654312	0.60371	0.598814	0.76046	0.544059	0.564124	0.540852	0.261073	0.561873	0.48527	0.440542	0.335968
TCGA-FE-A231-01A-11R-A14Y-07	0.108089	0.443644	0.185854	0.665797	0.385357	0.659082	0.452404	0.621081	0.678792	0.228749	0.400882	0.503532	0.216168	0.619759	0.751029	0.380145	0.752523	0.549152	0.580301	0.496757	0.274686	0.413992	0.482898	0.445829	0.419562
TCGA-FE-A232-01A-11R-A14Y-07	0.0503276	0.581096	0.304238	0.688969	0.552106	0.532314	0.484441	0.639719	0.678554	0.228098	0.39958	0.531893	0.358326	0.672894	0.756683	0.504852	0.723183	0.486069	0.547312	0.498616	0.272534	0.531184	0.486251	0.398943	0.439541
TCGA-FE-A233-01A-11R-A14Y-07	0.133169	0.509162	0.147816	0.69167	0.442474	0.482975	0.469654	0.547401	0.614961	0.193745	0.402543	0.437063	0.207932	0.682444	0.65536	0.392362	0.751318	0.523457	0.519211	0.486518	0.304265	0.507671	0.508275	0.419671	0.287886
TCGA-FE-A234-01A-11R-A14Y-07	0.0820213	0.481812	0.291625	0.684891	0.466813	0.6329	0.500456	0.658556	0.678281	0.239019	0.449021	0.480828	0.266554	0.629577	0.670399	0.497025	0.761412	0.532881	0.562941	0.524338	0.315921	0.50592	0.448745	0.438972	0.507876
TCGA-FE-A235-01A-11R-A16R-07	0.404031	0.440405	0.334054	0.699789	0.497185	0.478822	0.506659	0.602451	0.656221	0.272799	0.419599	0.620588	0.338749	0.667728	0.838685	0.477393	0.702468	0.472588	0.535011	0.52296	0.301483	0.514855	0.420732	0.409365	0.270103
TCGA-FE-A236-01A-11R-A16R-07	0.209516	0.52218	0.204307	0.69704	0.4832	0.4038	0.462866	0.548379	0.568367	0.23459	0.342265	0.409373	0.269125	0.699079	0.754871	0.4328	0.74444	0.578809	0.577039	0.469151	0.333495	0.492838	0.454366	0.414732	0.26884
TCGA-FE-A237-01A-11R-A16R-07	0.196355	0.457836	0.299492	0.683792	0.474835	0.587053	0.532667	0.627516	0.658467	0.252607	0.384991	0.518669	0.286832	0.66029	0.73588	0.46165	0.752576	0.524305	0.548869	0.528781	0.285834	0.527666	0.424452	0.434901	0.442176
TCGA-FE-A238-01A-11R-A16R-07	0.0444641	0.562018	0.289114	0.679466	0.522109	0.59213	0.477367	0.580268	0.65033	0.249734	0.38192	0.486186	0.351458	0.68461	0.741808	0.489161	0.746519	0.503503	0.548074	0.500578	0.301685	0.517462	0.475102	0.462473	0.416049
TCGA-FE-A239-01A-11R-A16R-07	0.141694	0.406777	0.196032	0.680946	0.330454	0.198125	0.485601	0.436328	0.465529	0.134742	0.269811	0.470431	0.254392	0.628766	0.789999	0.237213	0.701559	0.482531	0.493976	0.472218	0.272491	0.394505	0.356648	0.43211	0.294802
TCGA-FE-A23A-01A-11R-A16R-07	0.0219061	0.622626	0.40795	0.712001	0.608002	0.580663	0.479138	0.592017	0.644159	0.195958	0.379162	0.490989	0.400266	0.647321	0.785334	0.608087	0.760119	0.496489	0.518683	0.532397	0.277936	0.564352	0.430085	0.417812	0.538339
TCGA-FE-A3PA-01A-12R-A220-07	0.134747	0.559363	0.170227	0.701621	0.519489	0.511048	0.499304	0.559415	0.586773	0.208363	0.375507	0.541619	0.267509	0.631506	0.902794	0.448716	0.733537	0.53488	0.547613	0.529995	0.253642	0.465712	0.467361	0.40023	0.370986
TCGA-FE-A3PB-01A-11R-A220-07	0.0600474	0.52672	0.364566	0.721762	0.613052	0.659555	0.501612	0.711096	0.670164	0.343125	0.432588	0.556716	0.398771	0.632509	0.850102	0.586055	0.761914	0.506285	0.52705	0.529851	0.266438	0.559519	0.44494	0.421477	0.598331
TCGA-FE-A3PC-01A-11R-A220-07	0.0363275	0.415876	0.263506	0.680704	0.575635	0.517898	0.470654	0.577336	0.660527	0.210747	0.373836	0.494645	0.229824	0.658916	0.88737	0.442805	0.735796	0.47967	0.509755	0.492706	0.246249	0.501678	0.445375	0.395749	0.348592
TCGA-FE-A3PD-01A-11R-A220-07	0	0.491179	0.287791	0.710593	0.548134	0.447398	0.491488	0.542107	0.585939	0.179936	0.361654	0.539553	0.311571	0.635362	0.768044	0.547207	0.764833	0.508557	0.516618	0.571332	0.299073	0.494825	0.368814	0.427228	0.356496
TCGA-FK-A3S3-01A-11R-A22L-07	0.198997	0.417275	0.206736	0.714083	0.485087	0.436403	0.492765	0.530384	0.561584	0.214594	0.345171	0.552512	0.29195	0.65556	0.838795	0.438579	0.727794	0.491879	0.515943	0.52592	0.291854	0.48218	0.464685	0.368112	0.240134
TCGA-FK-A3SB-01A-11R-A22L-07	0.291721	0.402168	0.21385	0.683149	0.414784	0.475924	0.482386	0.577003	0.619724	0.278517	0.365931	0.506603	0.292353	0.651674	0.828915	0.32479	0.739454	0.518474	0.510389	0.519317	0.318662	0.468724	0.506818	0.431961	0.224162
TCGA-FK-A3SD-01A-11R-A22L-07	0.130008	0.326345	0.212218	0.668199	0.30841	0.315799	0.452368	0.482847	0.444907	0.187097	0.295202	0.459347	0.160515	0.623165	0.763159	0.273323	0.707834	0.427095	0.438618	0.493705	0.301221	0.401548	0.491086	0.35639	0.235359
TCGA-FK-A3SE-01A-11R-A22L-07	0.208892	0.342293	0.240529	0.670534	0.380467	0.450164	0.510654	0.630851	0.635258	0.198955	0.409075	0.549152	0.226791	0.652957	0.691092	0.34024	0.744263	0.510255	0.480852	0.47645	0.281655	0.583286	0.403615	0.43301	0.264724
TCGA-FK-A3SG-01A-11R-A22L-07	0.0852887	0.388314	0.243453	0.698196	0.489277	0.575591	0.48272	0.590281	0.650329	0.226338	0.438308	0.575286	0.241874	0.643209	0.837642	0.407192	0.725397	0.497302	0.527905	0.532018	0.264083	0.527283	0.424068	0.443518	0.304407
TCGA-FK-A3SH-01A-11R-A22L-07	0.127897	0.397548	0.156731	0.701177	0.443019	0.502838	0.483823	0.523951	0.531698	0.222311	0.376613	0.491656	0.228947	0.67322	0.788957	0.290349	0.713412	0.474938	0.470456	0.476059	0.263252	0.471414	0.41207	0.410684	0.291619
TCGA-FK-A4UB-01A-11R-A250-07	0	0.34046	0.145769	0.68083	0.471256	0.350952	0.490134	0.513817	0.536017	0.144641	0.309872	0.603391	0.300952	0.654902	0.942039	0.410163	0.730057	0.530107	0.507266	0.505785	0.237799	0.453651	0.499494	0.385229	0.257149
TCGA-FY-A2QD-01A-11R-A19O-07	0.067088	0.248009	0.241303	0.675324	0.298156	0.236551	0.501464	0.459335	0.451256	0.161981	0.333067	0.49335	0.186669	0.604861	0.583182	0.272315	0.739666	0.48964	0.448642	0.487433	0.308914	0.405009	0.442457	0.365691	0.298315
TCGA-FY-A3BL-01A-11R-A19O-07	0.0472592	0.349139	0.183173	0.703661	0.482543	0.406292	0.463553	0.584836	0.570452	0.223286	0.319586	0.503646	0.22362	0.668044	0.818047	0.434678	0.748145	0.571477	0.544671	0.464698	0.306494	0.446366	0.425211	0.418383	0.229431
TCGA-FY-A3I4-01A-11R-A21D-07	0.0713508	0.435822	0.260445	0.698873	0.518125	0.623699	0.522222	0.654726	0.676391	0.305891	0.449682	0.586092	0.282986	0.67453	0.813162	0.473299	0.735801	0.50616	0.527533	0.499195	0.3249	0.561243	0.470765	0.423123	0.389593
TCGA-FY-A3I5-01B-11R-A220-07	0.0668125	0.330619	0.379166	0.713629	0.486447	0.305955	0.470506	0.495704	0.528052	0.244441	0.351086	0.462541	0.179064	0.623223	0.825896	0.591582	0.758427	0.527774	0.467583	0.537371	0.280289	0.499381	0.496668	0.353688	0.308359
TCGA-FY-A3NM-01A-11R-A21D-07	0.169925	0.248832	0.219761	0.660993	0.38076	0.257686	0.465147	0.467994	0.460027	0.167798	0.295121	0.546676	0.276282	0.66683	0.610956	0.331412	0.730725	0.515447	0.475254	0.496957	0.32015	0.395247	0.504581	0.368228	0.126516
TCGA-FY-A3NN-01A-11R-A21D-07	0.155102	0.411449	0.239967	0.702521	0.511274	0.460146	0.47843	0.649038	0.656003	0.263057	0.410885	0.428919	0.288368	0.647991	0.599868	0.409369	0.765814	0.540341	0.499095	0.472358	0.305554	0.452583	0.453232	0.422478	0.254734
TCGA-FY-A3NP-01A-11R-A21D-07	0.30906	0.191396	0.203276	0.67849	0.427928	0.278241	0.458742	0.439804	0.502468	0.248981	0.344395	0.510827	0.280185	0.64659	0.720676	0.368857	0.732912	0.520968	0.517668	0.523535	0.307249	0.361817	0.501661	0.367486	0.192272
TCGA-FY-A3ON-01A-11R-A220-07	0.289834	0.440151	0.283093	0.692703	0.516891	0.429801	0.487502	0.590419	0.625508	0.232335	0.382735	0.502168	0.297326	0.641277	0.689171	0.540899	0.78643	0.595455	0.533355	0.53731	0.282267	0.563698	0.508809	0.422182	0.321093
TCGA-FY-A3R6-01A-11R-A220-07	0.273098	0.602132	0.483539	0.729379	0.675107	0.543121	0.499015	0.622695	0.669318	0.289783	0.419258	0.542251	0.40366	0.639304	0.76766	0.661058	0.768265	0.525087	0.549312	0.605887	0.354749	0.5937	0.486329	0.471419	0.429222
TCGA-FY-A3R7-01A-11R-A220-07	0.176578	0.476839	0.284613	0.711256	0.525925	0.46433	0.487075	0.600942	0.633191	0.213531	0.386049	0.529817	0.26285	0.679631	0.77754	0.553985	0.754181	0.532527	0.527973	0.560072	0.296326	0.544258	0.456042	0.388231	0.337505
TCGA-FY-A3R8-01A-11R-A220-07	0	0.501504	0.220542	0.681143	0.43596	0.65001	0.509796	0.647439	0.728852	0.289217	0.432056	0.438667	0.282643	0.621113	0.788023	0.45106	0.778623	0.534217	0.55442	0.506603	0.308953	0.509061	0.492291	0.43147	0.474395
TCGA-FY-A3R9-01A-11R-A220-07	0.0574156	0.194245	0.210197	0.677996	0.416769	0.331287	0.46235	0.495577	0.518197	0.220834	0.371061	0.472546	0.213724	0.614724	0.753389	0.34212	0.748257	0.507881	0.537132	0.505888	0.31532	0.435965	0.448264	0.367094	0.230035
TCGA-FY-A3RA-01A-11R-A220-07	0.114767	0.463382	0.215769	0.68361	0.431881	0.465037	0.473345	0.579165	0.625066	0.197946	0.380801	0.466386	0.2367	0.668738	0.655799	0.358128	0.750506	0.516418	0.516815	0.490799	0.303645	0.506937	0.424008	0.397663	0.187881
TCGA-FY-A3TY-01A-11R-A22U-07	0.491083	0.490985	0.326238	0.696631	0.509523	0.73547	0.534736	0.746255	0.759899	0.404787	0.44892	0.519243	0.26164	0.652268	0.828476	0.567162	0.775308	0.525909	0.532815	0.526869	0.339001	0.597855	0.431839	0.461171	0.461057
TCGA-FY-A3W9-01A-11R-A22L-07	0.166844	0.303106	0.14726	0.690971	0.370546	0.338931	0.449781	0.445723	0.464038	0.0993151	0.241644	0.430466	0.280939	0.62595	0.918931	0.2843	0.731086	0.496964	0.50539	0.50048	0.279427	0.38153	0.50456	0.389346	0.272902
TCGA-FY-A3WA-01A-11R-A22L-07	0.428893	0.189652	0.184245	0.698569	0.380688	0.134582	0.498648	0.420324	0.487996	0.148066	0.461082	0.58296	0.225396	0.623827	0.79461	0.327272	0.762586	0.53724	0.536151	0.453334	0.32203	0.380126	0.488851	0.32258	0.190351
TCGA-FY-A3YR-01A-11R-A22U-07	0.254473	0.499999	0.20067	0.693534	0.539974	0.594062	0.498223	0.602599	0.634932	0.253602	0.38237	0.471237	0.294762	0.650616	0.734508	0.498814	0.774606	0.533363	0.540085	0.496715	0.377939	0.541905	0.396974	0.419612	0.581865
TCGA-FY-A40K-01A-11R-A23N-07	0.154842	0.356731	0.206628	0.71321	0.53704	0.491965	0.517866	0.671682	0.735804	0.275066	0.357872	0.503041	0.277305	0.652473	0.804325	0.508374	0.765968	0.516499	0.500706	0.50984	0.27482	0.465448	0.508718	0.400201	0.248312
TCGA-FY-A40L-01A-11R-A23N-07	0.227371	0.483345	0.264874	0.704601	0.542055	0.533744	0.489223	0.610354	0.681019	0.221541	0.36587	0.468913	0.294857	0.634725	0.7361	0.475453	0.763138	0.517675	0.543053	0.497718	0.287616	0.536144	0.420983	0.434991	0.403645
TCGA-FY-A40M-01A-11R-A23N-07	0.138552	0.240347	0.181393	0.711335	0.376323	0.212419	0.498506	0.516765	0.486886	0.120862	0.320681	0.512012	0.196693	0.649991	0.803282	0.317521	0.730756	0.527985	0.52002	0.462372	0.315138	0.326175	0.399333	0.34354	0.233273
TCGA-FY-A40N-01A-11R-A23N-07	0.1121	0.376158	0.264132	0.706198	0.539284	0.316178	0.486782	0.48418	0.569122	0.127184	0.278623	0.542741	0.262223	0.660783	0.724518	0.514738	0.778437	0.509949	0.505741	0.50712	0.267643	0.474874	0.492913	0.38441	0.266974
TCGA-FY-A4B0-01A-21R-A23W-07	0	0.31543	0.210371	0.680265	0.413917	0.30366	0.478859	0.531974	0.593784	0.259511	0.344528	0.550262	0.328907	0.619292	0.857237	0.358683	0.733763	0.55546	0.557847	0.538817	0.322843	0.439646	0.364416	0.396097	0.210879
TCGA-FY-A4B3-01A-11R-A23W-07	0.544584	0.378847	0.157401	0.700675	0.438153	0.463669	0.491498	0.577977	0.629824	0.263927	0.399298	0.559234	0.176383	0.620352	0.77754	0.332296	0.747283	0.568829	0.524388	0.512303	0.306716	0.539413	0.497546	0.389231	0.384598
TCGA-FY-A4B4-01A-11R-A23W-07	0.221444	0.605125	0.268232	0.680288	0.465553	0.628797	0.483653	0.620201	0.709404	0.271159	0.393176	0.550213	0.284997	0.642985	0.758384	0.458735	0.758543	0.516252	0.511013	0.502167	0.289066	0.568146	0.386001	0.430343	0.448653
TCGA-FY-A76V-01A-11R-A39I-07	0.0833836	0.339187	0.196493	0.705384	0.488068	0.571775	0.518301	0.622814	0.5913	0.233718	0.423573	0.489572	0.273264	0.676693	0.885614	0.372431	0.754223	0.563573	0.607675	0.52797	0.312346	0.465723	0.440777	0.417338	0.2347
TCGA-GE-A2C6-01A-11R-A16R-07	0.0464212	0.537337	0.342585	0.711835	0.623433	0.541756	0.488558	0.629014	0.682979	0.302198	0.390539	0.568463	0.378136	0.669051	0.808167	0.587059	0.777401	0.548141	0.5141	0.555986	0.292134	0.561791	0.413374	0.454141	0.451397
TCGA-H2-A26U-01A-11R-A16R-07	0.193961	0.666732	0.341757	0.715968	0.638215	0.581974	0.504388	0.667876	0.714325	0.210904	0.437326	0.472083	0.396804	0.652204	0.729897	0.669372	0.767675	0.533035	0.565869	0.572195	0.301483	0.606416	0.479573	0.45296	0.556068
TCGA-H2-A2K9-01A-11R-A180-07	0.171463	0.462109	0.115966	0.70677	0.367018	0.246858	0.456595	0.408462	0.412967	0.124217	0.290152	0.434823	0.174147	0.606987	0.642681	0.302212	0.750986	0.545009	0.492673	0.492914	0.307151	0.470678	0.4837	0.38968	0.206488
TCGA-H2-A3RH-01A-11R-A220-07	0.0923428	0.384208	0.183071	0.687281	0.40707	0.292732	0.479642	0.484555	0.537881	0.170264	0.33801	0.590479	0.200532	0.647915	0.809979	0.355351	0.730554	0.503316	0.46403	0.541766	0.290815	0.429303	0.461347	0.375919	0.191723
TCGA-H2-A3RI-01A-11R-A220-07	0.0743684	0.405202	0.276985	0.695213	0.500758	0.580708	0.504591	0.627803	0.630458	0.194237	0.351405	0.47224	0.234902	0.655598	0.737417	0.500053	0.765128	0.533098	0.510827	0.468876	0.286846	0.480517	0.521243	0.422329	0.368571
TCGA-H2-A421-01A-11R-A23N-07	0.0812033	0.589243	0.381875	0.705268	0.582422	0.574391	0.493294	0.590036	0.672624	0.198592	0.371652	0.543581	0.304628	0.647331	0.867281	0.616024	0.767991	0.516339	0.531892	0.562939	0.280898	0.573839	0.412219	0.423205	0.473297
TCGA-H2-A422-01A-11R-A23N-07	0.0436245	0.33461	0.166299	0.678561	0.371527	0.457381	0.480232	0.56697	0.622575	0.179179	0.351116	0.402265	0.163953	0.657726	0.69197	0.33055	0.752859	0.534591	0.499178	0.43915	0.289949	0.42345	0.488476	0.374603	0.274823
TCGA-IM-A3EB-01A-11R-A206-07	0.218843	0.685038	0.320914	0.698498	0.569501	0.598906	0.486633	0.603051	0.682266	0.290097	0.440946	0.484762	0.252751	0.642863	0.668149	0.588125	0.757232	0.510563	0.509099	0.541705	0.286759	0.600055	0.359837	0.442865	0.496295
TCGA-IM-A3ED-01A-11R-A206-07	0.227002	0.474399	0.401796	0.69831	0.537861	0.57881	0.496519	0.625675	0.741693	0.269913	0.375385	0.451784	0.310078	0.653534	0.770405	0.549031	0.775997	0.558716	0.525116	0.526303	0.326608	0.556857	0.431804	0.445089	0.323618
TCGA-IM-A3U2-01A-21R-A22L-07	0.174534	0.489925	0.223949	0.67149	0.470827	0.593721	0.472822	0.610847	0.624998	0.248538	0.372908	0.490708	0.236732	0.638735	0.770624	0.395462	0.728838	0.506022	0.525993	0.514312	0.288655	0.549561	0.466692	0.42119	0.433668
TCGA-IM-A3U3-01A-11R-A22L-07	0.184598	0.458717	0.303988	0.693515	0.506622	0.580855	0.468034	0.644695	0.671594	0.24457	0.378507	0.506791	0.263902	0.640895	0.776332	0.474014	0.760939	0.512418	0.50558	0.539972	0.288232	0.486969	0.432732	0.418276	0.478017
TCGA-IM-A41Y-01A-11R-A23W-07	0.0487942	0.420154	0.190295	0.679336	0.449026	0.462291	0.46965	0.501459	0.602578	0.158307	0.366497	0.542188	0.143981	0.638833	0.747681	0.312949	0.738674	0.470907	0.511315	0.457665	0.323395	0.436956	0.471444	0.363918	0.121302
TCGA-IM-A41Z-01A-11R-A23N-07	0.419539	0.46295	0.284455	0.716858	0.624108	0.415152	0.488267	0.548607	0.592609	0.356529	0.361638	0.460899	0.391182	0.62362	0.828311	0.595274	0.761903	0.514445	0.515516	0.561207	0.355242	0.47915	0.483307	0.423541	0.368846
TCGA-IM-A420-01A-11R-A23N-07	0.161436	0.612492	0.377024	0.714538	0.614558	0.519207	0.47288	0.590512	0.659026	0.172142	0.369423	0.515926	0.341125	0.647312	0.766068	0.609419	0.764396	0.513757	0.541455	0.539974	0.293856	0.568046	0.392104	0.440882	0.448104
TCGA-IM-A4EB-01A-11R-A250-07	0.287354	0.567429	0.397438	0.70593	0.611147	0.598235	0.485482	0.634671	0.689756	0.251476	0.369998	0.507972	0.327693	0.642534	0.822273	0.607646	0.756187	0.540902	0.550492	0.538763	0.299884	0.584876	0.387623	0.404924	0.519787
TCGA-J8-A3NZ-01A-11R-A21D-07	0.0874628	0.531539	0.276004	0.698728	0.493498	0.565841	0.483228	0.636251	0.664695	0.199331	0.396078	0.422001	0.254516	0.653744	0.646852	0.485168	0.760935	0.524369	0.544788	0.496902	0.304235	0.4906	0.496044	0.418999	0.415994
TCGA-J8-A3O0-01A-11R-A21D-07	0.0943712	0.414122	0.152466	0.694163	0.367651	0.429175	0.475169	0.571768	0.644471	0.219081	0.338411	0.511566	0.237782	0.642688	0.838795	0.358727	0.739174	0.565219	0.55027	0.536231	0.308554	0.483426	0.390218	0.358578	0.236182
TCGA-J8-A3O1-01A-11R-A21D-07	0.0953168	0.38903	0.19934	0.693628	0.420313	0.418981	0.464796	0.467421	0.617428	0.184375	0.359207	0.479707	0.217232	0.633942	0.641912	0.293941	0.738795	0.535496	0.50426	0.499466	0.307957	0.414111	0.527075	0.44894	0.0852956
TCGA-J8-A3O2-01A-11R-A23N-07	0.20364	0.515403	0.450625	0.703939	0.551999	0.588296	0.513169	0.662045	0.657578	0.20751	0.378519	0.487617	0.289827	0.653339	0.750645	0.536526	0.772709	0.569794	0.566385	0.541958	0.276746	0.564676	0.497781	0.414578	0.298754
TCGA-J8-A3O2-06A-11R-A23N-07	0.104202	0.433849	0.171264	0.696559	0.512805	0.563596	0.507541	0.604084	0.607902	0.14475	0.339608	0.470621	0.264052	0.654101	0.786432	0.364366	0.74517	0.531956	0.548141	0.490618	0.266306	0.455056	0.501956	0.373135	0.200121
TCGA-J8-A3YD-01A-11R-A22U-07	0.0515809	0.330923	0.229679	0.692255	0.42183	0.455576	0.458921	0.587094	0.56511	0.230567	0.305059	0.491958	0.209595	0.661376	0.805258	0.375581	0.744455	0.519137	0.513611	0.503752	0.313884	0.499048	0.461569	0.398364	0.252539
TCGA-J8-A3YE-01A-12R-A23N-07	0.490467	0.380724	0.153092	0.69574	0.468079	0.22209	0.458352	0.514211	0.52818	0.167562	0.333912	0.405655	0.260477	0.660063	0.805533	0.340726	0.756892	0.51207	0.502289	0.455264	0.305131	0.451104	0.447558	0.445647	0.18596
TCGA-J8-A3YF-01A-12R-A23N-07	0.0728604	0.509725	0.361475	0.696464	0.587032	0.509861	0.471391	0.591139	0.655451	0.246728	0.383302	0.539275	0.327352	0.647229	0.814973	0.5759	0.765158	0.555012	0.567338	0.542997	0.313012	0.555304	0.400176	0.456178	0.443328
TCGA-J8-A3YG-01A-11R-A22U-07	0.476226	0.508542	0.243257	0.675984	0.464002	0.607038	0.477229	0.61332	0.694716	0.276392	0.345084	0.482413	0.166746	0.636819	0.8338	0.462499	0.765923	0.521277	0.523556	0.507093	0.276288	0.560278	0.403417	0.413606	0.483287
TCGA-J8-A3YH-01A-11R-A22U-07	0.2444	0.361814	0.197169	0.696853	0.423448	0.483899	0.499661	0.569881	0.611966	0.294792	0.348108	0.508626	0.245262	0.657371	0.846808	0.348828	0.740519	0.54651	0.523827	0.512642	0.30051	0.459644	0.487372	0.386741	0.221362
TCGA-J8-A3YH-06A-11R-A23N-07	0.167486	0.433607	0.364108	0.7228	0.563115	0.533654	0.506513	0.616204	0.671077	0.313896	0.370836	0.526458	0.36409	0.649502	0.857566	0.562591	0.760967	0.567718	0.525991	0.543974	0.296397	0.47687	0.478388	0.367485	0.348373
TCGA-J8-A42S-01A-11R-A23N-07	0.115566	0.348632	0.195479	0.6894	0.431722	0.466337	0.522211	0.605785	0.59511	0.220901	0.342789	0.566668	0.255717	0.661367	0.8411	0.382182	0.739519	0.54423	0.507492	0.493317	0.285277	0.519698	0.476995	0.417309	0.297107
TCGA-J8-A4HW-01A-11R-A250-07	0.173511	0.259895	0.154272	0.668631	0.343649	0.355935	0.47471	0.57145	0.587808	0.16882	0.33208	0.422625	0.182801	0.660292	0.752895	0.243702	0.739288	0.499031	0.525105	0.440892	0.298212	0.525366	0.456173	0.415668	0.130798
TCGA-J8-A4HW-06A-11R-A250-07	2.35081	0.500211	0.503232	0.721268	0.580097	0.715258	0.515225	0.737951	0.718677	0.302501	0.395621	0.493035	0.269131	0.6482	0.851309	0.721371	0.79234	0.565668	0.561084	0.57474	0.296033	0.579422	0.464578	0.441234	0.544047
TCGA-J8-A4HY-01A-11R-A250-07	0.0480967	0.411896	0.190453	0.704471	0.537775	0.483661	0.482855	0.599615	0.634129	0.231471	0.334617	0.487394	0.271971	0.656623	0.774521	0.457749	0.74313	0.502289	0.503543	0.493177	0.273705	0.458755	0.501509	0.393723	0.273012
TCGA-KS-A41F-01A-11R-A23N-07	0.541317	0.208171	0.147119	0.656077	0.463115	0.3795	0.421972	0.502639	0.546706	0.189688	0.275356	0.514452	0.315606	0.653844	0.944454	0.355135	0.648331	0.432418	0.527474	0.466262	0.149079	0.421924	0.465809	0.352336	0.00708052
TCGA-KS-A41I-01A-11R-A23N-07	0.067914	0.403302	0.298519	0.705116	0.574731	0.374541	0.468111	0.570657	0.558543	0.282419	0.357952	0.567687	0.301231	0.652326	0.97799	0.507854	0.725232	0.470284	0.56181	0.539502	0.262757	0.483838	0.498411	0.381247	0.347549
TCGA-KS-A41J-01A-11R-A23N-07	0	0.440278	0.297669	0.690183	0.618547	0.615622	0.463421	0.646251	0.69379	0.204921	0.360306	0.553869	0.400372	0.657669	0.808222	0.547213	0.731511	0.480819	0.53149	0.512471	0.273971	0.530264	0.514051	0.414954	0.475273
TCGA-KS-A41L-01A-11R-A23N-07	0.25689	0.262165	0.136735	0.684499	0.362063	0.253851	0.440762	0.481639	0.404152	0.123709	0.304373	0.537904	0.303176	0.629351	0.913387	0.301046	0.71483	0.467288	0.432117	0.436759	0.278985	0.3778	0.462442	0.390721	0.222131
TCGA-KS-A4I1-01A-11R-A250-07	0	0.450566	0.220743	0.686215	0.520407	0.417797	0.478035	0.591445	0.539401	0.197119	0.318138	0.555219	0.258489	0.666039	0.867391	0.424296	0.712175	0.502776	0.475345	0.48301	0.270538	0.473231	0.502073	0.37665	0.337011
TCGA-KS-A4I3-01A-11R-A250-07	0.292782	0.442349	0.231322	0.704806	0.547055	0.465378	0.464705	0.578409	0.569977	0.233158	0.339991	0.456763	0.297827	0.686233	0.787475	0.432038	0.739746	0.540156	0.569608	0.480146	0.315304	0.501432	0.476934	0.411407	0.307317
TCGA-KS-A4I5-01A-11R-A250-07	0.173383	0.611702	0.172992	0.704983	0.485763	0.459339	0.480192	0.568379	0.572726	0.242049	0.354253	0.566543	0.209037	0.665168	0.879247	0.357109	0.724037	0.49279	0.529667	0.480973	0.301068	0.552232	0.479378	0.394821	0.23728
TCGA-KS-A4I7-01A-11R-A250-07	0.0918014	0.42511	0.223639	0.707707	0.524889	0.477709	0.48663	0.659887	0.6401	0.217892	0.34339	0.588435	0.321834	0.655827	0.803282	0.526129	0.740898	0.483936	0.531599	0.53305	0.311067	0.509934	0.407806	0.370708	0.386574
TCGA-KS-A4I9-01A-11R-A250-07	0.181675	0.491163	0.211062	0.67911	0.45189	0.557132	0.465643	0.626551	0.67936	0.224246	0.347811	0.498127	0.222467	0.642293	0.776991	0.430576	0.756049	0.513308	0.497832	0.475154	0.261353	0.485006	0.476923	0.421693	0.551841
TCGA-KS-A4IB-01A-11R-A250-07	0.100439	0.358356	0.189758	0.692765	0.389031	0.459759	0.472167	0.534646	0.57686	0.220754	0.368474	0.412271	0.201055	0.625793	0.766014	0.353612	0.751596	0.528168	0.489273	0.49366	0.31645	0.392719	0.518128	0.412772	0.221253
TCGA-KS-A4IC-01A-11R-A250-07	0.103531	0.367705	0.225252	0.689102	0.532353	0.451359	0.495998	0.623268	0.622979	0.261073	0.338859	0.533144	0.309954	0.664703	0.779516	0.454513	0.746432	0.507322	0.520952	0.477245	0.261337	0.489022	0.504199	0.402245	0.4009
TCGA-KS-A4ID-01A-11R-A250-07	0.0382957	0.582281	0.443075	0.711816	0.631647	0.44792	0.460763	0.565859	0.684365	0.251247	0.379257	0.493677	0.344111	0.629282	0.798891	0.611585	0.757879	0.496925	0.544763	0.534652	0.310093	0.540198	0.487745	0.427238	0.422471
TCGA-L6-A4EP-01A-11R-A250-07	0.126444	0.397014	0.149528	0.689053	0.553471	0.545264	0.483755	0.609756	0.615703	0.221656	0.362826	0.57681	0.265855	0.651614	0.845601	0.420111	0.710424	0.475962	0.468943	0.498067	0.213817	0.522122	0.481415	0.392114	0.360393
TCGA-L6-A4EQ-01A-11R-A250-07	0.067914	0.363527	0.197083	0.69804	0.504061	0.461338	0.516696	0.581601	0.604806	0.212491	0.334647	0.554065	0.358581	0.666718	0.857731	0.35041	0.721967	0.540832	0.51726	0.472539	0.272096	0.46054	0.48675	0.36032	0.259509
TCGA-L6-A4ET-01A-11R-A250-07	0.0579701	0.340238	0.143995	0.686463	0.453901	0.303038	0.504456	0.557606	0.517295	0.167775	0.303105	0.604669	0.215502	0.663076	0.840277	0.345318	0.712397	0.469598	0.517522	0.459158	0.246391	0.423025	0.515345	0.359322	0.139744
TCGA-L6-A4EU-01A-11R-A250-07	0.0291348	0.562663	0.274253	0.70439	0.523241	0.599226	0.477429	0.661542	0.700447	0.299258	0.417052	0.540283	0.29427	0.617322	0.851199	0.463916	0.724429	0.474955	0.517315	0.54026	0.249566	0.532063	0.433178	0.444072	0.519293
TCGA-MK-A4N6-01A-11R-A250-07	0	0.69431	0.296107	0.706022	0.502694	0.63526	0.49984	0.615992	0.728126	0.247716	0.487149	0.491971	0.314742	0.633627	0.707778	0.511387	0.763763	0.571885	0.548763	0.518686	0.276261	0.526414	0.471544	0.441729	0.448268
TCGA-MK-A4N7-01A-11R-A250-07	0.103263	0.356793	0.169727	0.678146	0.436598	0.526749	0.49128	0.544549	0.559241	0.202913	0.360367	0.447435	0.223965	0.636633	0.6575	0.306519	0.750627	0.521479	0.500391	0.487124	0.294852	0.441005	0.456166	0.409477	0.208683
TCGA-MK-A4N9-01A-11R-A250-07	0	0.327864	0.203518	0.702685	0.52816	0.4222	0.49427	0.528715	0.55353	0.194705	0.310291	0.51301	0.263441	0.657013	0.768813	0.430998	0.748864	0.505842	0.504971	0.484899	0.296268	0.472163	0.467345	0.375774	0.191339
TCGA-MK-A84Z-01A-11R-A39I-07	0.297133	0.342843	0.227277	0.70114	0.436472	0.239041	0.472463	0.459865	0.500554	0.21808	0.359368	0.534456	0.187581	0.647458	0.860036	0.370776	0.725554	0.535149	0.563466	0.521407	0.315857	0.416303	0.357633	0.37403	0.204841
TCGA-QD-A8IV-01A-11R-A39I-07	0.258459	0.360809	0.289427	0.718827	0.520392	0.281511	0.481536	0.481394	0.519296	0.150208	0.333886	0.484992	0.188954	0.634415	0.84099	0.494124	0.749188	0.511689	0.528499	0.485403	0.315059	0.428098	0.535093	0.364497	0.231791

## Sheet: Colon Cancer Correlation
var1	var2	df	statistic_pearson	cor_pearson	pvalue_pearson	statistic_spearman	cor_spearman	pvalue_spearman
UCP1	aDC	510	-0.740064	-0.032753	0.459602	2.26034e+07	-0.0104527	0.813474
UCP1	B cells	510	0.574063	0.0254117	0.566178	2.24605e+07	-0.00406784	0.926841
UCP1	CD8 T cells	510	-0.40311	-0.0178472	0.687036	2.34407e+07	-0.0478868	0.279463
UCP1	Cytotoxic cells	510	-1.31873	-0.0582951	0.187851	2.41962e+07	-0.0816587	0.0648495
UCP1	DC	510	-0.0820217	-0.00363196	0.934662	2.25279e+07	-0.00708162	0.873
UCP1	Eosinophils	510	1.33745	0.0591198	0.181671	2.09764e+07	0.0622786	0.15939
UCP1	iDC	510	1.25647	0.0555515	0.209521	2.14297e+07	0.0420155	0.342724
UCP1	Macrophages	510	0.774723	0.0342852	0.438862	2.1954e+07	0.0185781	0.674935
UCP1	Mast cells	510	1.87442	0.0827161	0.0614444	2.01128e+07	0.100882	0.0224331
UCP1	Neutrophils	510	-0.292015	-0.0129295	0.770394	2.24225e+07	-0.00236682	0.957394
UCP1	NK CD56bright cells	510	-1.39753	-0.0617656	0.162861	2.41305e+07	-0.0787226	0.0751253
UCP1	NK CD56dim cells	510	-1.83523	-0.0809985	0.0670532	2.38526e+07	-0.0662962	0.134109
UCP1	NK cells	510	1.22287	0.0540703	0.221944	2.01547e+07	0.0990102	0.0250665
UCP1	pDC	510	-1.103	-0.0487834	0.270549	2.51419e+07	-0.123934	0.00498062
UCP1	T cells	510	0.12612	0.00558462	0.899686	2.28941e+07	-0.0234517	0.596509
UCP1	T helper cells	510	1.98874	0.0877236	0.0472633	1.96692e+07	0.120713	0.00624284
UCP1	Tcm	510	1.62969	0.0719769	0.103784	2.06419e+07	0.0772303	0.0808354
UCP1	Tem	510	0.529319	0.0234322	0.596814	2.17886e+07	0.0259682	0.557703
UCP1	TFH	510	-0.652791	-0.028894	0.514185	2.32953e+07	-0.0413857	0.350013
UCP1	Tgd	510	1.34637	0.0595127	0.17878	2.16638e+07	0.0315504	0.476256
UCP1	Th1 cells	510	1.18437	0.052373	0.236817	1.99446e+07	0.108401	0.0141244
UCP1	Th17 cells	510	-0.914214	-0.040449	0.361036	2.44838e+07	-0.0945153	0.0325007
UCP1	Th2 cells	510	1.31373	0.0580746	0.189529	2.08036e+07	0.070004	0.113631
UCP1	TReg	510	-0.379131	-0.0167858	0.704749	2.29741e+07	-0.0270245	0.541787

## Sheet: Gastric Cancer Processed Data
sample_id	UCP1	aDC	B cells	CD8 T cells	Cytotoxic cells	DC	Eosinophils	iDC	Macrophages	Mast cells	Neutrophils	NK CD56bright cells	NK CD56dim cells	NK cells	pDC	T cells	T helper cells	Tcm	Tem	TFH	Tgd	Th1 cells	Th17 cells	Th2 cells	TReg
TCGA-3M-AB46-01A-11R-A414-31	0	0.328971	0.138317	0.515388	0.266123	0.185999	0.367596	0.349677	0.398777	0.107373	0.237878	0.399925	0.126255	0.417537	0.475754	0.328157	0.569623	0.370301	0.363188	0.265574	0.24018	0.292816	0.289379	0.402004	0.332007
TCGA-3M-AB47-01A-22R-A414-31	0.0535284	0.32743	0.341571	0.557823	0.411781	0.31631	0.383191	0.376654	0.46211	0.230752	0.212717	0.368634	0.20276	0.481718	0.655838	0.478153	0.588095	0.432957	0.452615	0.34459	0.249064	0.32013	0.135846	0.403178	0.379072
TCGA-B7-5818-01A-11R-1602-13	0.064607	0.533573	0.17654	0.542763	0.466578	0.417089	0.373408	0.419731	0.509304	0.167108	0.360893	0.363322	0.381182	0.450948	0.568456	0.491782	0.553549	0.403185	0.419248	0.343852	0.220317	0.38021	0.405175	0.382998	0.443137
TCGA-B7-A5TI-01A-11R-A31P-31	0.0361868	0.353295	0.271186	0.540317	0.392273	0.409016	0.395119	0.419812	0.447937	0.289821	0.314398	0.406028	0.333439	0.456079	0.591599	0.394406	0.579681	0.396975	0.409009	0.364566	0.198001	0.369774	0.176559	0.391696	0.4129
TCGA-B7-A5TJ-01A-11R-A31P-31	0	0.254949	0.15259	0.510738	0.281294	0.256335	0.406423	0.410304	0.437221	0.198734	0.237274	0.44112	0.176851	0.421748	0.481204	0.272138	0.566815	0.411818	0.45996	0.287624	0.225968	0.282846	0.34749	0.377969	0.300342
TCGA-B7-A5TK-01A-12R-A36D-31	0	0.607698	0.200132	0.5618	0.560783	0.522441	0.406486	0.430631	0.506616	0.313794	0.34714	0.41028	0.313323	0.468104	0.606004	0.582745	0.585579	0.441632	0.437014	0.359881	0.329969	0.471182	0.304163	0.437227	0.546567
TCGA-B7-A5TN-01A-21R-A31P-31	0	0.337728	0.168833	0.543754	0.343076	0.216385	0.406451	0.387088	0.459432	0.261066	0.294755	0.417238	0.186502	0.454355	0.502877	0.381679	0.557173	0.403534	0.414435	0.302339	0.272375	0.320954	0.277204	0.338901	0.381494
[truncated: 368 more rows]
